# Supplementary material for: New Oligoneuriidae (Insecta, Ephemeroptera) from Iran
Source: Zookeys. 2019 Aug 26;872:101–26. doi: 10.3897/zookeys.872.36098 (PMC6718370; doi:10.3897/zookeys.872.36098)
Supplement: XML Treatment for Oligoneuriella tuberculata [file zookeys.872.36098-treatment1.xml]

<!DOCTYPE tp:taxon-treatment
  PUBLIC "-//TaxonX//DTD Taxonomic Treatment Publishing DTD v0 20100105//EN" "tax-treatment-NSO.dtd">
<tp:taxon-treatment xmlns:tp="http://www.plazi.org/taxpub"><tp:treatment-meta><kwd-group><label>Taxon classification</label><kwd><named-content xmlns:xlink="http://www.w3.org/1999/xlink" content-type="kingdom">Animalia</named-content></kwd><kwd><named-content xmlns:xlink="http://www.w3.org/1999/xlink" content-type="order">Ephemeroptera</named-content></kwd><kwd><named-content xmlns:xlink="http://www.w3.org/1999/xlink" content-type="family">Oligoneuriidae</named-content></kwd></kwd-group><mixed-citation publication-type="journal"><person-group><name><surname>Sroka</surname><given-names>Pavel</given-names></name><name><surname>Bojková</surname><given-names>Jindřiška</given-names></name><name><surname>Godunko</surname><given-names>Roman J.</given-names></name><name><surname>Soldán</surname><given-names>Tomáš</given-names></name><name><surname>Namin</surname><given-names>Javid Imanpour</given-names></name><name><surname>Nejat</surname><given-names>Farshad</given-names></name><name><surname>Abdoli</surname><given-names>Ashgar</given-names></name><name><surname>Staniczek</surname><given-names>Arnold H.</given-names></name></person-group><article-title>New <tp:taxon-name><tp:taxon-name-part taxon-name-part-type="family">Oligoneuriidae</tp:taxon-name-part></tp:taxon-name> (<tp:taxon-name><tp:taxon-name-part taxon-name-part-type="class">Insecta</tp:taxon-name-part></tp:taxon-name>, <tp:taxon-name><tp:taxon-name-part taxon-name-part-type="order">Ephemeroptera</tp:taxon-name-part></tp:taxon-name>) from Iran</article-title><source>Zookeys</source><day>26</day><month>8</month><year>2019</year><volume>872</volume><fpage>101</fpage><lpage>126</lpage><pub-id pub-id-type="doi">10.3897/zookeys.872.36098</pub-id></mixed-citation></tp:treatment-meta><tp:nomenclature><tp:taxon-name><object-id xmlns:xlink="http://www.w3.org/1999/xlink" content-type="arpha" xlink:type="simple">B12E2AEB8ACB5D72972A83E4DE337FE5</object-id>
            <tp:taxon-name-part taxon-name-part-type="genus" reg="Oligoneuriella">Oligoneuriella</tp:taxon-name-part>
            <tp:taxon-name-part taxon-name-part-type="species" reg="tuberculata">tuberculata</tp:taxon-name-part>
            <object-id xmlns:xlink="http://www.w3.org/1999/xlink" content-type="zoobank" xlink:type="simple">http://zoobank.org/6CE696BD-36EF-443B-87FC-DB92E0E135C1</object-id>
          </tp:taxon-name><tp:taxon-authority>Godunko &amp; Staniczek</tp:taxon-authority><tp:taxon-status xmlns:xlink="http://www.w3.org/1999/xlink" xlink:type="simple">sp. nov.</tp:taxon-status><xref ref-type="fig" rid="F1">Figures 1</xref><xref ref-type="fig" rid="F2">, 2</xref><xref ref-type="fig" rid="F3">, 3</xref><xref ref-type="fig" rid="F4">, 4</xref><xref ref-type="table" rid="T2">, Table 2</xref></tp:nomenclature><tp:treatment-sec sec-type="etymology" id="SECID0EUZAE"><title>Etymology.</title><p>The name of the new species refers to the presence of protuberances posteromedially on terga, which is a character unknown for any other species of <italic><tp:taxon-name><tp:taxon-name-part taxon-name-part-type="genus" reg="Oligoneuriella">Oligoneuriella</tp:taxon-name-part></tp:taxon-name></italic>. A tuberculum is the Latin expression for protuberance.</p></tp:treatment-sec><tp:treatment-sec sec-type="type material" id="SECID0EQ1AE"><title>Type material.</title><p><bold><italic>Holotype</italic></bold>: Male larva, IRAN, Kohgiluyeh and Boyer-Ahmad Province, Kata, Marbor River, <named-content xmlns:xlink="http://www.w3.org/1999/xlink" content-type="dwc:verbatimCoordinates" xlink:type="simple"><named-content content-type="geo-json" specific-use="{&#34;type&#34;:&#34;Point&#34;,&#34;coordinates&#34;:[51.263000,31.178500]}" id="NCID0E51AE" xlink:type="simple">31°10.71'N, 51°15.78'E</named-content></named-content>, 1562 m a.s.l., 04.05.2017, leg. Staniczek A.H., Godunko R.J., Pallmann M. &amp; Nejat, F. The holotype is deposited at <named-content xmlns:xlink="http://www.w3.org/1999/xlink" content-type="dwc:institutional_code" xlink:type="simple">SMNS</named-content> under inventory number SMNS_EPH_7574_B_3.</p><p><bold><italic>Paratypes</italic></bold>: 165 larvae, same locality as holotype (40 larvae deposited in <named-content xmlns:xlink="http://www.w3.org/1999/xlink" content-type="dwc:institutional_code" xlink:type="simple">SMNS</named-content> under inventory numbers SMNS_EPH_7574_B_1 and SMNS_EPH_7574_B_2, including DNA voucher specimens with inventory numbers specified in Table <xref ref-type="table" rid="T1">1</xref>, 20 larvae deposited in <named-content xmlns:xlink="http://www.w3.org/1999/xlink" content-type="dwc:institutional_code" xlink:type="simple">IECA</named-content>, 100 larvae deposited in <abbrev xmlns:xlink="http://www.w3.org/1999/xlink" content-type="institution" xlink:title="State Museum of Natural History, National Academy of Sciences of Ukraine, Lviv, Ukraine" id="ABBRID0EB3AE" xlink:type="simple">SNHM</abbrev>, and 5 larvae deposited in <abbrev xmlns:xlink="http://www.w3.org/1999/xlink" content-type="institution" xlink:title="Natural History Museum and Genetic Resources, Department of Environment, Teheran, Iran" id="ABBRID0EG3AE" xlink:type="simple">MMTT_DOE</abbrev>).</p><table-wrap id="T2" position="float" orientation="portrait"><label>Table 2.</label><caption><p>Summary of main larval characters of <italic><tp:taxon-name><tp:taxon-name-part taxon-name-part-type="genus" reg="Oligoneuriopsis">O.</tp:taxon-name-part> <tp:taxon-name-part taxon-name-part-type="species" reg="villosus">villosus</tp:taxon-name-part></tp:taxon-name></italic> sp. nov. and <italic><tp:taxon-name><tp:taxon-name-part taxon-name-part-type="genus" reg="Oligoneuriella">O.</tp:taxon-name-part> <tp:taxon-name-part taxon-name-part-type="species" reg="tuberculata">tuberculata</tp:taxon-name-part></tp:taxon-name></italic> sp. nov.</p></caption><table id="TID0E5FBG" rules="all"><tbody><tr><td rowspan="1" colspan="1"/><td rowspan="1" colspan="1">
                    <bold><italic><tp:taxon-name><tp:taxon-name-part taxon-name-part-type="genus" reg="Oligoneuriopsis">O.</tp:taxon-name-part> <tp:taxon-name-part taxon-name-part-type="species" reg="villosus">villosus</tp:taxon-name-part></tp:taxon-name></italic> sp. nov.</bold>
                  </td><td rowspan="1" colspan="1">
                    <bold><italic><tp:taxon-name><tp:taxon-name-part taxon-name-part-type="genus" reg="Oligoneuriella">O.</tp:taxon-name-part> <tp:taxon-name-part taxon-name-part-type="species" reg="tuberculata">tuberculata</tp:taxon-name-part></tp:taxon-name></italic> sp. nov.</bold>
                  </td></tr><tr><td rowspan="1" colspan="1">Body length (mm)</td><td rowspan="1" colspan="1">13–16</td><td rowspan="1" colspan="1">&gt;9–12 (fully mature larvae not available)</td></tr><tr><td rowspan="1" colspan="1">Colour pattern</td><td rowspan="1" colspan="1">greyish dark brown with distinctive light (yellowish) ornamentation</td><td rowspan="1" colspan="1">yellowish-white, light brown to light dirty olivaceous, without marked ornamentation</td></tr><tr><td rowspan="1" colspan="1">Compound eyes of male exceeding / not exceeding head margin laterally</td><td rowspan="1" colspan="1">slightly exceeding</td><td rowspan="1" colspan="1">unknown (fully mature male larvae not available)</td></tr><tr><td rowspan="1" colspan="1">Basal setae on paraglossae</td><td rowspan="1" colspan="1">sparse, slightly elongated, not arranged in rows</td><td rowspan="1" colspan="1">sparse, slightly elongated, not arranged in rows</td></tr><tr><td rowspan="1" colspan="1">Setae distally on segment I of labial palps</td><td rowspan="1" colspan="1">approx. 15–25, short, hair-like</td><td rowspan="1" colspan="1">more than 30, short, hair-like</td></tr><tr><td rowspan="1" colspan="1">Hair-like setae proximally on posterior margin of middle- and hind femora</td><td rowspan="1" colspan="1">dense and long, forming fringe along all length of femur</td><td rowspan="1" colspan="1">dense and long, forming fringe, reaching 1/3–1/2 of femur length</td></tr><tr><td rowspan="1" colspan="1">Submedial row of spine-like setae dorsally on fore tibiae</td><td rowspan="1" colspan="1">irregular row of bristle-like setae in distal quarter</td><td rowspan="1" colspan="1">3–4 setae arranged in irregular row subapically</td></tr><tr><td rowspan="1" colspan="1">Presence of posterolateral projections on abdominal segments</td><td rowspan="1" colspan="1">II–IX</td><td rowspan="1" colspan="1">(II) III–IX</td></tr><tr><td rowspan="1" colspan="1">Shape of posterolateral projections of last abdominal segments</td><td rowspan="1" colspan="1">bent outwards, apices slightly inwards</td><td rowspan="1" colspan="1">nearly straight, slightly diverging from body axis</td></tr><tr><td rowspan="1" colspan="1">Posteromedial setae on sterna III-IV</td><td rowspan="1" colspan="1">some more than 20× longer than wide</td><td rowspan="1" colspan="1">up to 10–15× longer than wide</td></tr><tr><td rowspan="1" colspan="1">Size of first gill plate compared to remaining pairs</td><td rowspan="1" colspan="1">markedly smaller</td><td rowspan="1" colspan="1">significantly larger</td></tr><tr><td rowspan="1" colspan="1">Setae on inner distal margin of gill plates II–VII</td><td rowspan="1" colspan="1">long</td><td rowspan="1" colspan="1">slightly elongated</td></tr><tr><td rowspan="1" colspan="1">Setae on ventral surface of gill plates near inner distal margin</td><td rowspan="1" colspan="1">present</td><td rowspan="1" colspan="1">absent</td></tr><tr><td rowspan="1" colspan="1">Paracercus</td><td rowspan="1" colspan="1">fully developed</td><td rowspan="1" colspan="1">vestigial</td></tr></tbody></table></table-wrap></tp:treatment-sec><tp:treatment-sec sec-type="Localities and biology" id="SECID0EDDAG"><title>Localities and biology.</title><p>The single known locality of <italic><tp:taxon-name><tp:taxon-name-part taxon-name-part-type="genus" reg="Oligoneuriella">O.</tp:taxon-name-part> <tp:taxon-name-part taxon-name-part-type="species" reg="tuberculata">tuberculata</tp:taxon-name-part></tp:taxon-name></italic> sp. nov. in Marbor River is situated in the southeastern part of the Zagros Mountains within the Khersaan River basin (Fig. <xref ref-type="fig" rid="F9">9</xref>), in close proximity to the Dena Protected Area. The majority of the drainage area is used as pasturage for a small amount of livestock, in nearer surroundings the land use is mainly for farming and rural, residential purposes.</p><p>Marbor River at the type locality is a small, premontane river, 15–22 m wide, with depths up to 1.5–1.7 m (Fig. <xref ref-type="fig" rid="F10">10A</xref>). The river bed is braided and formed of coarse and fine gravel, with sparse cobbles. At the type locality the river formed two approximately equal branches with fast, turbulent flow (0.4–0.9 m/s), and a wide alluvium. The larvae inhabited the gravel substratum in the fast flow of the streamline, but were also found in the littoral zone.</p><p>Water quality at Marbor River was good, with conductivity 264 µS.cm, salinity 0.1 ‰, and temperature 15 °C.</p><p>The emergence of the species can be expected approximately between July and August, as all larvae collected here in May were small and only half-grown with small wing pads. Together with <italic><tp:taxon-name><tp:taxon-name-part taxon-name-part-type="genus" reg="Oligoneuriella">O.</tp:taxon-name-part> <tp:taxon-name-part taxon-name-part-type="species" reg="tuberculata">tuberculata</tp:taxon-name-part></tp:taxon-name></italic> sp. nov., only three other mayfly taxa were collected: <tp:taxon-name><tp:taxon-name-part taxon-name-part-type="genus" reg="Baetis">Baetis</tp:taxon-name-part> (<tp:taxon-name-part taxon-name-part-type="subgenus" reg="Rhodobaetis">Rhodobaetis</tp:taxon-name-part>)</tp:taxon-name> sp. (<tp:taxon-name><tp:taxon-name-part taxon-name-part-type="family">Baetidae</tp:taxon-name-part></tp:taxon-name>), <italic><tp:taxon-name><tp:taxon-name-part taxon-name-part-type="genus" reg="Rhithrogena">Rhithrogena</tp:taxon-name-part></tp:taxon-name></italic> sp. (<tp:taxon-name><tp:taxon-name-part taxon-name-part-type="family">Heptageniidae</tp:taxon-name-part></tp:taxon-name>) and <italic><tp:taxon-name><tp:taxon-name-part taxon-name-part-type="genus" reg="Epeorus">Epeorus</tp:taxon-name-part></tp:taxon-name></italic> sp. (<tp:taxon-name><tp:taxon-name-part taxon-name-part-type="family">Heptageniidae</tp:taxon-name-part></tp:taxon-name>).</p></tp:treatment-sec><tp:treatment-sec sec-type="diagnosis" id="SECID0EUFAG"><title>Diagnosis.</title><p>According to the combination of following diagnostic characters, <italic><tp:taxon-name><tp:taxon-name-part taxon-name-part-type="genus" reg="Oligoneuriella">O.</tp:taxon-name-part> <tp:taxon-name-part taxon-name-part-type="species" reg="tuberculata">tuberculata</tp:taxon-name-part></tp:taxon-name></italic> sp. nov. can be distinguished from all other representatives of the genus <italic><tp:taxon-name><tp:taxon-name-part taxon-name-part-type="genus" reg="Oligoneuriella">Oligoneuriella</tp:taxon-name-part></tp:taxon-name></italic> worldwide:</p><p>• Body pale, abdominal terga with inconspicuous, pale maculae laterally (Fig. <xref ref-type="fig" rid="F1">1A</xref>);</p><p>• eyes of male laterally not exceeding head margin (Fig. <xref ref-type="fig" rid="F1">1A, E</xref>);</p><p>• dorsal side of foretibia with 3–4 setae arranged into irregular row subapically (Fig. <xref ref-type="fig" rid="F2">2G</xref>);</p><p>• dense rows of long, hair-like setae on posterior margin of proximal 1/3–1/2 of middle- and hind femora (Fig. <xref ref-type="fig" rid="F2">2B, C</xref>);</p><p>• posterolateral processes of abdominal segments relatively narrow (Fig. <xref ref-type="fig" rid="F3">3G</xref>);</p><p>• terga II–IX with unpaired protuberance posteromedially (Fig. <xref ref-type="fig" rid="F3">3A, B</xref>);</p><p>• posteromedial flattened setae on sterna III–IV up to 10–15× longer than wide (Fig. <xref ref-type="fig" rid="F3">3D, E</xref>);</p><p>• first gill plate significantly larger than remaining gill plates, without ridge near outer margin dorsally (Fig. <xref ref-type="fig" rid="F4">4C, D</xref>);</p><p>• sparse setation on dorsal and ventral surfaces of gill plates II–VII (Fig. <xref ref-type="fig" rid="F4">4A, B, E–H</xref>);</p><p>• ventral surface of gill plates II–VII with setae sparsely scattered only along outer margin of ventral cavity (Fig. <xref ref-type="fig" rid="F4">4B, F, H</xref>);</p><p>• paracercus vestigial, approximately 5-segmented.</p><fig id="F1" position="float" orientation="portrait"><object-id xmlns:xlink="http://www.w3.org/1999/xlink" content-type="doi" xlink:type="simple">10.3897/zookeys.872.36098.figure1</object-id><object-id xmlns:xlink="http://www.w3.org/1999/xlink" content-type="arpha" xlink:type="simple">ED4ACBEEF4805DE79803201EFCF942AA</object-id><label>Figure 1.</label><caption><p><italic><tp:taxon-name><tp:taxon-name-part taxon-name-part-type="genus" reg="Oligoneuriella">Oligoneuriella</tp:taxon-name-part> <tp:taxon-name-part taxon-name-part-type="species" reg="tuberculata">tuberculata</tp:taxon-name-part></tp:taxon-name></italic> sp. nov., larvae <bold>A</bold> habitus in dorsal view <bold>B</bold> habitus in ventral view <bold>C</bold> habitus in lateral view <bold>D</bold> head of male in lateral view (immature larva) <bold>E</bold> head of male in dorsal view (immature larva) <bold>F</bold> head of female in lateral view <bold>G</bold> head of female in dorsal view <bold>H</bold> detail of setae on distal part of labial palp segment I in dorsal view <bold>I</bold> detail of setae on proximal margin of paraglossae in ventral view. Scale bars: 2.0 mm (<bold>A–C</bold>); 0.5 mm (<bold>D–G</bold>); 0.1 mm (<bold>H</bold>); 0.2 mm (<bold>I</bold>). Same scale bar for <bold>D</bold> and <bold>E</bold>. Same scale bar for <bold>F</bold> and <bold>G</bold>.</p></caption><graphic xmlns:xlink="http://www.w3.org/1999/xlink" xlink:href="zookeys-872-101-g001.jpg" position="float" orientation="portrait" xlink:type="simple" id="oo_328172.jpg"><uri content-type="original_file" xlink:type="simple">https://binary.pensoft.net/fig/328172</uri></graphic></fig><fig id="F2" position="float" orientation="portrait"><object-id xmlns:xlink="http://www.w3.org/1999/xlink" content-type="doi" xlink:type="simple">10.3897/zookeys.872.36098.figure2</object-id><object-id xmlns:xlink="http://www.w3.org/1999/xlink" content-type="arpha" xlink:type="simple">9F0032ABA3F4591493B4F2522536291B</object-id><label>Figure 2.</label><caption><p><italic><tp:taxon-name><tp:taxon-name-part taxon-name-part-type="genus" reg="Oligoneuriella">Oligoneuriella</tp:taxon-name-part> <tp:taxon-name-part taxon-name-part-type="species" reg="tuberculata">tuberculata</tp:taxon-name-part></tp:taxon-name></italic> sp. nov., larvae, legs <bold>A</bold> forefemur in dorsal view <bold>B</bold> middle femur in dorsal view <bold>C</bold> hind femur in dorsal view <bold>D</bold> middle leg under <abbrev xmlns:xlink="http://www.w3.org/1999/xlink" xlink:title="scanning electron microscopy" id="ABBRID0E5KAG" xlink:type="simple">SEM</abbrev> in dorsal view <bold>E</bold> micro sculpture of leg cuticula under <abbrev xmlns:xlink="http://www.w3.org/1999/xlink" xlink:title="scanning electron microscopy" id="ABBRID0EELAG" xlink:type="simple">SEM</abbrev> in dorsal view <bold>F</bold> apical part of foretibia with subapical setae in ventral view <bold>G</bold> shape of foretibia with subapical setae in dorsal view. Scale bars: 0.5 mm (<bold>A–D, F, G</bold>); 0.02 mm (<bold>E</bold>). Same scale bar for <bold>A–C</bold>. Same scale bar for <bold>F</bold> and <bold>G</bold>.</p></caption><graphic xmlns:xlink="http://www.w3.org/1999/xlink" xlink:href="zookeys-872-101-g002.jpg" position="float" orientation="portrait" xlink:type="simple" id="oo_328173.jpg"><uri content-type="original_file" xlink:type="simple">https://binary.pensoft.net/fig/328173</uri></graphic></fig><fig id="F3" position="float" orientation="portrait"><object-id xmlns:xlink="http://www.w3.org/1999/xlink" content-type="doi" xlink:type="simple">10.3897/zookeys.872.36098.figure3</object-id><object-id xmlns:xlink="http://www.w3.org/1999/xlink" content-type="arpha" xlink:type="simple">90DCDFEDC94E5BB993ADC10D43E5CD4B</object-id><label>Figure 3.</label><caption><p><italic><tp:taxon-name><tp:taxon-name-part taxon-name-part-type="genus" reg="Oligoneuriella">Oligoneuriella</tp:taxon-name-part> <tp:taxon-name-part taxon-name-part-type="species" reg="tuberculata">tuberculata</tp:taxon-name-part></tp:taxon-name></italic> sp. nov., larvae, abdomen <bold>A</bold> abdomen under <abbrev xmlns:xlink="http://www.w3.org/1999/xlink" xlink:title="scanning electron microscopy" id="ABBRID0EQMAG" xlink:type="simple">SEM</abbrev> in dorsal view <bold>B</bold> detail of tergal protuberances under <abbrev xmlns:xlink="http://www.w3.org/1999/xlink" xlink:title="scanning electron microscopy" id="ABBRID0EWMAG" xlink:type="simple">SEM</abbrev><bold>C</bold> abdomen under <abbrev xmlns:xlink="http://www.w3.org/1999/xlink" xlink:title="scanning electron microscopy" id="ABBRID0E3MAG" xlink:type="simple">SEM</abbrev> in ventral view <bold>D</bold> detail of setae on sternum III under <abbrev xmlns:xlink="http://www.w3.org/1999/xlink" xlink:title="scanning electron microscopy" id="ABBRID0ECNAG" xlink:type="simple">SEM</abbrev><bold>E</bold> detail of setae on sterna III and IV <bold>F</bold> detail of setae on surface of terga <bold>G</bold> outline of abdomen. <bold>H</bold> detail of abdomen tip under <abbrev xmlns:xlink="http://www.w3.org/1999/xlink" xlink:title="scanning electron microscopy" id="ABBRID0EONAG" xlink:type="simple">SEM</abbrev> with bases of cerci and vestigial paracercus. Scale bars: 0.5 mm (<bold>A–C, H</bold>); 0.2 mm (<bold>D–F</bold>); 1 mm (<bold>G</bold>).</p></caption><graphic xmlns:xlink="http://www.w3.org/1999/xlink" xlink:href="zookeys-872-101-g003.jpg" position="float" orientation="portrait" xlink:type="simple" id="oo_328174.jpg"><uri content-type="original_file" xlink:type="simple">https://binary.pensoft.net/fig/328174</uri></graphic></fig><fig id="F4" position="float" orientation="portrait"><object-id xmlns:xlink="http://www.w3.org/1999/xlink" content-type="doi" xlink:type="simple">10.3897/zookeys.872.36098.figure4</object-id><object-id xmlns:xlink="http://www.w3.org/1999/xlink" content-type="arpha" xlink:type="simple">A55963B61756577C9C3D3E3EC5CF2370</object-id><label>Figure 4.</label><caption><p><italic><tp:taxon-name><tp:taxon-name-part taxon-name-part-type="genus" reg="Oligoneuriella">Oligoneuriella</tp:taxon-name-part> <tp:taxon-name-part taxon-name-part-type="species" reg="tuberculata">tuberculata</tp:taxon-name-part></tp:taxon-name></italic> sp. nov., larvae, gills <bold>A</bold> gill IV under <abbrev xmlns:xlink="http://www.w3.org/1999/xlink" xlink:title="scanning electron microscopy" id="ABBRID0ESOAG" xlink:type="simple">SEM</abbrev> in dorsal view <bold>B</bold> gill IV under <abbrev xmlns:xlink="http://www.w3.org/1999/xlink" xlink:title="scanning electron microscopy" id="ABBRID0EYOAG" xlink:type="simple">SEM</abbrev> in ventral view <bold>C</bold> gill plate I in dorsal view <bold>D</bold> gill plate I in ventral view <bold>E</bold> gill plate IV in dorsal view <bold>F</bold> gill plate IV in ventral view <bold>G</bold> gill plate VII in dorsal view <bold>H</bold> gill plate VII in ventral view. Scale bars: 0.1 mm (<bold>A–H</bold>). Same scale bar for <bold>C–H</bold>.</p></caption><graphic xmlns:xlink="http://www.w3.org/1999/xlink" xlink:href="zookeys-872-101-g004.jpg" position="float" orientation="portrait" xlink:type="simple" id="oo_328175.jpg"><uri content-type="original_file" xlink:type="simple">https://binary.pensoft.net/fig/328175</uri></graphic></fig></tp:treatment-sec><tp:treatment-sec sec-type="description" id="SECID0ERPAG"><title>Description.</title><p><bold><italic>Larva.</italic></bold> Submature larvae: body length 9–12 mm (female), 8–9 mm (male), length of cerci approximately 0.70–0.85× body length, paracercus vestigial, 5-segmented.</p><p><italic>Colouration</italic> (Fig. <xref ref-type="fig" rid="F1">1A–C</xref>). General colour pale, yellowish-white, light brown to light dirty olivaceous; dorsal side darker than ventral one; pronotum with 2–3 small, pale, diffuse spots centrally; pro- and mesosternum whitish-yellow; abdominal terga with inconspicuous, pale maculae laterally; sterna uniformly yellowish.</p><p><italic>Head</italic>. Pale, yellowish-brown to dirty olive, slightly darker centrally; ocellar area brown. Antennae unicoloured, yellow. Head width/length 1 : 1.1–1.3 in submature larvae (Fig. <xref ref-type="fig" rid="F1">1D–G</xref>). Eyes black, relatively elongated, not exceeding contour of head in dorsal view in male submature larvae (Fig. <xref ref-type="fig" rid="F1">1E</xref>); distance between eyes 0.5× narrower than eye width in male and about 1.2× than eye width in female. Foremargin of head pale yellow, bordered by dense fringe of long bristle-like setae. Labium ventrally with short, flattened setae maximally 6.5–7.0× longer than wide, irregularly distributed along proximal margin of paraglossae (Fig. <xref ref-type="fig" rid="F1">1I</xref>). Dorsal side of first segment of labial palp with a group of more than 30 long pointed and short bluntly pointed setae; group of short setae not distinctly separated from long setae situated more proximally on first segment of labial palp (Fig. <xref ref-type="fig" rid="F1">1H</xref>).</p><p><italic>Thorax.</italic> Yellowish-brown to light dirty olive; base of wing pads with diffuse whitish maculation; two unclear whitish spots on mesonotum laterally; indistinct elongated maculae centrally. Pleural and ventral side paler than dorsal. Legs pale, whitish-yellow to yellow or slightly olivaceous, without any distinct ornamentation. Coxae and trochanters of same colour as other leg segments. Surface of legs covered with elongated bristles, spatulate and hair-like setae and small setae with star-like distal end (up to 15 μm long). Forecoxae with at least 30 long bristle-like setae distally and at least 20 long stout setae on inner margin. Foretrochanters with tuft of dense, long bristle-like setae distally. Femora unicoloured, occasionally with small diffuse spot distally. Forefemora length 2.0–2.1× of their width; dorsal surface covered with few flattened setae of various length, arranged in irregular sparse rows near filtering setae centrally; sparse row of stout bristle-like setae extends along 1/3–1/4 of length of outer margin, and 13–17 short bluntly pointed setae in submarginal area (Fig. <xref ref-type="fig" rid="F2">2A</xref>). Filtering setae of femora and tibiae brown, unicoloured. Foretibiae with sparse setae along distal third of ventral side of foretibia (Fig. <xref ref-type="fig" rid="F2">2F</xref>); dorsal side with 3–4 setae arranged in irregular row in subapical part (Fig. <xref ref-type="fig" rid="F2">2G</xref>). Foretarsi with 2–3 bluntly pointed setae distally. Foreclaws moderately sclerotised at apex, with 4–5 denticles. Middle and hind coxae and trochanters with sparse setae of different size irregularly on surface. Femora of middle and hind legs with dense rows of long (longer than half of femur width) hair-like setae along 1/3–1/2 of posterior margin of femora; numerous thicker flattened and spine-like setae along posterior margin of proximal half of femora; small sparse spatulate setae scattered on dorsal surface of femora, forming irregular rows centrally; distal margin with setae of same shape, concentrated proximally and centrally, alternating with few elongated hair-like setae (Fig. <xref ref-type="fig" rid="F2">2B–E</xref>). Tibiae of middle and hind legs with few short hair-like and spatulate setae irregularly grouped subapically and apically. Tarsi of middle and hind legs with 4–5 elongated bluntly pointed or rounded setae apically, 6–7 hair-like setae along inner margin (as long as tarsi or shorter), alternating with 2–3 shorter stout setae subapically. Claws of middle and hind legs with 5–7 denticles.</p><p><italic>Abdomen</italic> (Fig. <xref ref-type="fig" rid="F3">3</xref>). Yellowish-brown to dirty olive; indistinct diffuse pale maculae laterally; terga darker than sterna. Posterolateral processes relatively narrow, present on abdominal segments II–IX; processes on segment II indistinct. Apices of posterolateral processes well sclerotised. Posterolateral processes on segments IV–IX prominent, with outer margins nearly straight, slightly diverging from body axis; posterolateral processes of segment IX largest, with axes nearly parallel to body axis (Fig. <xref ref-type="fig" rid="F3">3G</xref>). Terga II–IX with unpaired posteromedial protuberance, rounded apically (Fig. <xref ref-type="fig" rid="F3">3A, B</xref>). Surface of terga covered evenly by very short spatulate setae rounded apically (Fig. <xref ref-type="fig" rid="F3">3F</xref>); number of setae on surface of terga gradually decreases from tergum II to IV; few flattened spatulate setae rounded apically (8–12 μm long; 9–10 μm wide) cover also posterolateral processes and terga I, V–X. Sterna covered with posteromedial groups of flattened setae, rounded apically (Fig. <xref ref-type="fig" rid="F3">3D, E</xref>). Length of these setae varies from 15–75 μm on sterna II and III; up to 100 μm on sterna IV–VIII; size of flattened setae gradually increases from sterna II to VII; individual setae are up to 10–15× longer than wide. Large group of setae assembled predominantly posteromedially on sterna II–VIII. Sternum IX covered only with sparse spatulate setae (up to 12 μm long), few elongated flattened setae up to 20 μm long, and numerous hair-like setae. Sternum IX with deep U-shaped incision posteriorly between two pointed, strongly sclerotised processes.</p><p><italic>Gills</italic> (Fig. <xref ref-type="fig" rid="F4">4</xref>). Gill I significantly larger than following gills, rounded and symmetric, without ridge near outer margin; gills II–VII circular. Size ratios between gills I and IV approximately 1 : 0.7 (length) and 1 : 0.6 (width). All gill pairs equipped with bundle of whitish filaments, usually shorter than respective gill plate. Dorsal surface of gill I with sparse flattened setae concentrated mainly proximally (Fig. <xref ref-type="fig" rid="F4">4C</xref>). On lateral margins of gill plates, setae relatively short; setae bordering inner part of distal margin slightly longer (up to 25–30 μm long). Ventral surface of gill I with few isolated submarginal setae distally (up to 25 μm long, Fig. <xref ref-type="fig" rid="F4">4D</xref>); these setae strongly plumose, similar to setae occurring on ventral surface of following gill pairs. Sparse setation on dorsal and ventral surfaces of gills II–VII; dorsal surface covered with short spatulate setae (Fig. <xref ref-type="fig" rid="F4">4A, E, G</xref>); ventral surface with relatively short plumose setae sparsely scattered centrally along outer margin of ventral cavity (Fig. <xref ref-type="fig" rid="F4">4B, F, H</xref>).</p><p><italic>Cerci</italic> whitish, unicoloured, with inner marginal fringe of fine, hair-like setae. Paracercus vestigial, 5-segmented (Fig. <xref ref-type="fig" rid="F3">3H</xref>).</p><p><bold><italic>Egg, imago, and subimago.</italic></bold> Unknown.</p></tp:treatment-sec><tp:treatment-sec sec-type="Affinities" id="SECID0EQTAG"><title>Affinities.</title><p>Among the Palaearctic genera of <tp:taxon-name><tp:taxon-name-part taxon-name-part-type="family">Oligoneuriidae</tp:taxon-name-part></tp:taxon-name>, attribution of <italic><tp:taxon-name><tp:taxon-name-part taxon-name-part-type="genus" reg="Oligoneuriella">O.</tp:taxon-name-part> <tp:taxon-name-part taxon-name-part-type="species" reg="tuberculata">tuberculata</tp:taxon-name-part></tp:taxon-name></italic> sp. nov. to the genus <italic><tp:taxon-name><tp:taxon-name-part taxon-name-part-type="genus" reg="Oligoneuriella">Oligoneuriella</tp:taxon-name-part></tp:taxon-name></italic> is obvious, based on the shape of head, legs, and gills (see <xref ref-type="bibr" rid="B6">Bauernfeind and Soldán 2012</xref>). In the worldwide key to <tp:taxon-name><tp:taxon-name-part taxon-name-part-type="family">Oligoneuriidae</tp:taxon-name-part></tp:taxon-name> genera published by <xref ref-type="bibr" rid="B13">Edmunds (1961)</xref>, <italic><tp:taxon-name><tp:taxon-name-part taxon-name-part-type="genus" reg="Oligoneuriella">O.</tp:taxon-name-part> <tp:taxon-name-part taxon-name-part-type="species" reg="tuberculata">tuberculata</tp:taxon-name-part></tp:taxon-name></italic> sp. nov. erroneously would key out to the Nearctic and Neotropical genus <italic><tp:taxon-name><tp:taxon-name-part taxon-name-part-type="genus" reg="Lachlania">Lachlania</tp:taxon-name-part></tp:taxon-name></italic> Hagen, 1868 due to the presence of a highly reduced paracercus. <xref ref-type="bibr" rid="B13">Edmunds (1961)</xref> at that time had not been aware of any <italic><tp:taxon-name><tp:taxon-name-part taxon-name-part-type="genus" reg="Oligoneuriella">Oligoneuriella</tp:taxon-name-part></tp:taxon-name></italic> species with reduced paracercus, since such species were only described later (<xref ref-type="bibr" rid="B4">Al-Zubaidi et al. 1987</xref>, <xref ref-type="bibr" rid="B20">Sroka et al. 2015</xref>). Despite the superficial resemblance of <italic><tp:taxon-name><tp:taxon-name-part taxon-name-part-type="genus" reg="Oligoneuriella">O.</tp:taxon-name-part> <tp:taxon-name-part taxon-name-part-type="species" reg="tuberculata">tuberculata</tp:taxon-name-part></tp:taxon-name></italic> sp. nov. to <italic><tp:taxon-name><tp:taxon-name-part taxon-name-part-type="genus" reg="Lachlania">Lachlania</tp:taxon-name-part></tp:taxon-name></italic>, they differ in their setation on the anterior head margin. In <italic><tp:taxon-name><tp:taxon-name-part taxon-name-part-type="genus" reg="Oligoneuriella">O.</tp:taxon-name-part> <tp:taxon-name-part taxon-name-part-type="species" reg="tuberculata">tuberculata</tp:taxon-name-part></tp:taxon-name></italic> sp. nov., there are long, bristle-like setae (as in all <italic><tp:taxon-name><tp:taxon-name-part taxon-name-part-type="genus" reg="Oligoneuriella">Oligoneuriella</tp:taxon-name-part></tp:taxon-name></italic>). In <italic><tp:taxon-name><tp:taxon-name-part taxon-name-part-type="genus" reg="Lachlania">Lachlania</tp:taxon-name-part></tp:taxon-name></italic> these setae are short and spatulate, which represents a crucial larval apomorphy of <italic><tp:taxon-name><tp:taxon-name-part taxon-name-part-type="genus" reg="Lachlania">Lachlania</tp:taxon-name-part></tp:taxon-name></italic> (see Kluge 2004). In fact, <italic><tp:taxon-name><tp:taxon-name-part taxon-name-part-type="genus" reg="Lachlania">Lachlania</tp:taxon-name-part></tp:taxon-name></italic> phylogenetically represents a quite distant lineage from <italic><tp:taxon-name><tp:taxon-name-part taxon-name-part-type="genus" reg="Oligoneuriella">Oligoneuriella</tp:taxon-name-part></tp:taxon-name></italic> and <italic><tp:taxon-name><tp:taxon-name-part taxon-name-part-type="genus" reg="Oligoneuriopsis">Oligoneuriopsis</tp:taxon-name-part></tp:taxon-name></italic> (Massariol et al. 2017). Relatively long setae medially on sterna II–V in <italic><tp:taxon-name><tp:taxon-name-part taxon-name-part-type="genus" reg="Oligoneuriella">O.</tp:taxon-name-part> <tp:taxon-name-part taxon-name-part-type="species" reg="tuberculata">tuberculata</tp:taxon-name-part></tp:taxon-name></italic> sp. nov. suggest a closer relationship with <italic><tp:taxon-name><tp:taxon-name-part taxon-name-part-type="genus" reg="Oligoneuriopsis">Oligoneuriopsis</tp:taxon-name-part></tp:taxon-name></italic>, but a large lamella of gill I and a short row of setae on the posterior margin of femora excludes this attribution (see the discussion on <italic><tp:taxon-name><tp:taxon-name-part taxon-name-part-type="genus" reg="Oligoneuriopsis">O.</tp:taxon-name-part> <tp:taxon-name-part taxon-name-part-type="species" reg="villosus">villosus</tp:taxon-name-part></tp:taxon-name></italic> sp. nov. below).</p><p>Within <italic><tp:taxon-name><tp:taxon-name-part taxon-name-part-type="genus" reg="Oligoneuriella">Oligoneuriella</tp:taxon-name-part></tp:taxon-name></italic>, the most closely related species to <italic><tp:taxon-name><tp:taxon-name-part taxon-name-part-type="genus" reg="Oligoneuriella">O.</tp:taxon-name-part> <tp:taxon-name-part taxon-name-part-type="species" reg="tuberculata">tuberculata</tp:taxon-name-part></tp:taxon-name></italic> sp. nov. are <italic><tp:taxon-name><tp:taxon-name-part taxon-name-part-type="genus" reg="Oligoneuriella">O.</tp:taxon-name-part> <tp:taxon-name-part taxon-name-part-type="species" reg="bicaudata">bicaudata</tp:taxon-name-part></tp:taxon-name></italic><xref ref-type="bibr" rid="B4">Al-Zubaidi et al. 1987</xref> from Iraq and <italic><tp:taxon-name><tp:taxon-name-part taxon-name-part-type="genus" reg="Oligoneuriella">O.</tp:taxon-name-part> <tp:taxon-name-part taxon-name-part-type="species" reg="pectinata">pectinata</tp:taxon-name-part></tp:taxon-name></italic> Bojková &amp; Soldán, 2015 from Turkey. Both species share with <italic><tp:taxon-name><tp:taxon-name-part taxon-name-part-type="genus" reg="Oligoneuriella">O.</tp:taxon-name-part> <tp:taxon-name-part taxon-name-part-type="species" reg="tuberculata">tuberculata</tp:taxon-name-part></tp:taxon-name></italic> sp. nov. the reduction of the paracercus to only a few segments, large lamella of gill I compared to other gill pairs, and the extent of setation on the posterior margin of middle and hind femora forming long and dense fringe. Nevertheless, <italic><tp:taxon-name><tp:taxon-name-part taxon-name-part-type="genus" reg="Oligoneuriella">O.</tp:taxon-name-part> <tp:taxon-name-part taxon-name-part-type="species" reg="tuberculata">tuberculata</tp:taxon-name-part></tp:taxon-name></italic> sp. nov. can be differentiated from both species by several characters:</p><p><bold>(i)</bold> The first gill plate is markedly larger than gill pairs II–VII, nearly circular and symmetric, without a ridge near the outer margin in <italic><tp:taxon-name><tp:taxon-name-part taxon-name-part-type="genus" reg="Oligoneuriella">O.</tp:taxon-name-part> <tp:taxon-name-part taxon-name-part-type="species" reg="tuberculata">tuberculata</tp:taxon-name-part></tp:taxon-name></italic> sp. nov. In contrast, <italic><tp:taxon-name><tp:taxon-name-part taxon-name-part-type="genus" reg="Oligoneuriella">O.</tp:taxon-name-part> <tp:taxon-name-part taxon-name-part-type="species" reg="pectinata">pectinata</tp:taxon-name-part></tp:taxon-name></italic> has an oval gill I, only slightly larger than the remaining gill pairs, with an indistinct ridge close to the outer margin (see Fig. <xref ref-type="fig" rid="F4">4C, D</xref>; <xref ref-type="bibr" rid="B20">Sroka et al. 2015</xref>: 341, fig. 46a, b). In <italic><tp:taxon-name><tp:taxon-name-part taxon-name-part-type="genus" reg="Oligoneuriella">O.</tp:taxon-name-part> <tp:taxon-name-part taxon-name-part-type="species" reg="bicaudata">bicaudata</tp:taxon-name-part></tp:taxon-name></italic>, the size ratio of gill I and remaining gill pairs is similar to <italic><tp:taxon-name><tp:taxon-name-part taxon-name-part-type="genus" reg="Oligoneuriella">O.</tp:taxon-name-part> <tp:taxon-name-part taxon-name-part-type="species" reg="tuberculata">tuberculata</tp:taxon-name-part></tp:taxon-name></italic> sp. nov., although the shape of gill plates is slightly different. In <italic><tp:taxon-name><tp:taxon-name-part taxon-name-part-type="genus" reg="Oligoneuriella">O.</tp:taxon-name-part> <tp:taxon-name-part taxon-name-part-type="species" reg="tuberculata">tuberculata</tp:taxon-name-part></tp:taxon-name></italic> sp. nov., the gill plate I is more circular (Fig. <xref ref-type="fig" rid="F4">4C, D</xref>), whereas in <italic><tp:taxon-name><tp:taxon-name-part taxon-name-part-type="genus" reg="Oligoneuriella">O.</tp:taxon-name-part> <tp:taxon-name-part taxon-name-part-type="species" reg="bicaudata">bicaudata</tp:taxon-name-part></tp:taxon-name></italic> it is rather elongated, narrowing proximally (<xref ref-type="bibr" rid="B4">Al-Zubaidi et al. 1987</xref>: fig. 5).</p><p><bold>(ii)</bold> The setation on the surface of gills: in <italic><tp:taxon-name><tp:taxon-name-part taxon-name-part-type="genus" reg="Oligoneuriella">O.</tp:taxon-name-part> <tp:taxon-name-part taxon-name-part-type="species" reg="tuberculata">tuberculata</tp:taxon-name-part></tp:taxon-name></italic> sp. nov., dorsal and ventral surface of the gill I is equipped with very few flattened setae (Fig. <xref ref-type="fig" rid="F4">4C, D</xref>), whereas in <italic><tp:taxon-name><tp:taxon-name-part taxon-name-part-type="genus" reg="Oligoneuriella">O.</tp:taxon-name-part> <tp:taxon-name-part taxon-name-part-type="species" reg="pectinata">pectinata</tp:taxon-name-part></tp:taxon-name></italic> relatively dense setation occurs, especially on the ventral surface (<xref ref-type="bibr" rid="B20">Sroka et al. 2015</xref>: 341, fig. 46a, b). The setae on the ventral surface of gills are strongly plumose in both species. However, these setae are shorter (up to 25 μm long) in <italic><tp:taxon-name><tp:taxon-name-part taxon-name-part-type="genus" reg="Oligoneuriella">O.</tp:taxon-name-part> <tp:taxon-name-part taxon-name-part-type="species" reg="tuberculata">tuberculata</tp:taxon-name-part></tp:taxon-name></italic> sp. nov. than in <italic><tp:taxon-name><tp:taxon-name-part taxon-name-part-type="genus" reg="Oligoneuriella">O.</tp:taxon-name-part> <tp:taxon-name-part taxon-name-part-type="species" reg="pectinata">pectinata</tp:taxon-name-part></tp:taxon-name></italic> (up to 32 μm long) (<xref ref-type="bibr" rid="B20">Sroka et al. 2015</xref>: 344, fig. 66a). Lateral margins of the first gill are equipped with rich, long setae in <italic><tp:taxon-name><tp:taxon-name-part taxon-name-part-type="genus" reg="Oligoneuriella">O.</tp:taxon-name-part> <tp:taxon-name-part taxon-name-part-type="species" reg="pectinata">pectinata</tp:taxon-name-part></tp:taxon-name></italic>, in contrast to <italic><tp:taxon-name><tp:taxon-name-part taxon-name-part-type="genus" reg="Oligoneuriella">O.</tp:taxon-name-part> <tp:taxon-name-part taxon-name-part-type="species" reg="tuberculata">tuberculata</tp:taxon-name-part></tp:taxon-name></italic> sp. nov. with relatively short setae along margins (Fig. <xref ref-type="fig" rid="F4">4C, D</xref>). Details of gill setation are unknown for <italic><tp:taxon-name><tp:taxon-name-part taxon-name-part-type="genus" reg="Oligoneuriella">O.</tp:taxon-name-part> <tp:taxon-name-part taxon-name-part-type="species" reg="bicaudata">bicaudata</tp:taxon-name-part></tp:taxon-name></italic>.</p><p><bold>(iii)</bold> All three species can be separated by the shape of abdominal segments. Unpaired posteromedial protuberances on terga are characteristic for <italic><tp:taxon-name><tp:taxon-name-part taxon-name-part-type="genus" reg="Oligoneuriella">O.</tp:taxon-name-part> <tp:taxon-name-part taxon-name-part-type="species" reg="tuberculata">tuberculata</tp:taxon-name-part></tp:taxon-name></italic> sp. nov. (Fig. <xref ref-type="fig" rid="F3">3A, B</xref>), as they are lacking in <italic><tp:taxon-name><tp:taxon-name-part taxon-name-part-type="genus" reg="Oligoneuriella">O.</tp:taxon-name-part> <tp:taxon-name-part taxon-name-part-type="species" reg="pectinata">pectinata</tp:taxon-name-part></tp:taxon-name></italic> and <xref ref-type="bibr" rid="B4">Al Zubaidi et al. (1987)</xref> did not mention any protuberances on the terga of <italic><tp:taxon-name><tp:taxon-name-part taxon-name-part-type="genus" reg="Oligoneuriella">O.</tp:taxon-name-part> <tp:taxon-name-part taxon-name-part-type="species" reg="bicaudata">bicaudata</tp:taxon-name-part></tp:taxon-name></italic>. Thus, given the conspicuousness of this character, we consider it plausible to assume that the protuberances are absent in this species. Moreover, the protuberances are missing in the material identified as <italic><tp:taxon-name><tp:taxon-name-part taxon-name-part-type="genus" reg="Oligoneuriella">O.</tp:taxon-name-part> <tp:taxon-name-part taxon-name-part-type="species" reg="bicaudata">bicaudata</tp:taxon-name-part></tp:taxon-name></italic> collected near the type locality of this species in Iraq (Al-Saffar, pers. comm). Furthermore, posterolateral processes of the abdominal segments II–VII are relatively narrow, slightly bent outwards in <italic><tp:taxon-name><tp:taxon-name-part taxon-name-part-type="genus" reg="Oligoneuriella">O.</tp:taxon-name-part> <tp:taxon-name-part taxon-name-part-type="species" reg="tuberculata">tuberculata</tp:taxon-name-part></tp:taxon-name></italic> sp. nov. (Fig. <xref ref-type="fig" rid="F3">3G</xref>), in contrast to relatively robust and straight processes in <italic><tp:taxon-name><tp:taxon-name-part taxon-name-part-type="genus" reg="Oligoneuriella">O.</tp:taxon-name-part> <tp:taxon-name-part taxon-name-part-type="species" reg="pectinata">pectinata</tp:taxon-name-part></tp:taxon-name></italic>. In <italic><tp:taxon-name><tp:taxon-name-part taxon-name-part-type="genus" reg="Oligoneuriella">O.</tp:taxon-name-part> <tp:taxon-name-part taxon-name-part-type="species" reg="bicaudata">bicaudata</tp:taxon-name-part></tp:taxon-name></italic>, these processes are very thin, curved inward apically, especially on segment IX (<xref ref-type="bibr" rid="B4">Al-Zubaidi et al. 1987</xref>, fig. 2).</p><p><bold>(iv)</bold> All three species have a pale body colouration and an inconspicuous colour pattern on the abdominal terga. However, <italic><tp:taxon-name><tp:taxon-name-part taxon-name-part-type="genus" reg="Oligoneuriella">O.</tp:taxon-name-part> <tp:taxon-name-part taxon-name-part-type="species" reg="pectinata">pectinata</tp:taxon-name-part></tp:taxon-name></italic> is slightly darker, with a pair of diffuse median spots on terga, whereas <italic><tp:taxon-name><tp:taxon-name-part taxon-name-part-type="genus" reg="Oligoneuriella">O.</tp:taxon-name-part> <tp:taxon-name-part taxon-name-part-type="species" reg="tuberculata">tuberculata</tp:taxon-name-part></tp:taxon-name></italic> sp. nov. is characterised by the presence of diffuse maculae laterally. Abdomen of <italic><tp:taxon-name><tp:taxon-name-part taxon-name-part-type="genus" reg="Oligoneuriella">O.</tp:taxon-name-part> <tp:taxon-name-part taxon-name-part-type="species" reg="bicaudata">bicaudata</tp:taxon-name-part></tp:taxon-name></italic> is pale brown, without any distinct pattern (<xref ref-type="bibr" rid="B4">Al-Zubaidi et al. 1987</xref>).</p><p>An analysis of diagnostic characters based on adults is impossible at present, as adults are not known for <italic><tp:taxon-name><tp:taxon-name-part taxon-name-part-type="genus" reg="Oligoneuriella">O.</tp:taxon-name-part> <tp:taxon-name-part taxon-name-part-type="species" reg="tuberculata">tuberculata</tp:taxon-name-part></tp:taxon-name></italic> sp. nov. and <italic><tp:taxon-name><tp:taxon-name-part taxon-name-part-type="genus" reg="Oligoneuriella">O.</tp:taxon-name-part> <tp:taxon-name-part taxon-name-part-type="species" reg="bicaudata">bicaudata</tp:taxon-name-part></tp:taxon-name></italic>. The colouration pattern and size of eyes would slightly differ in fully mature larvae from the material described herein.</p></tp:treatment-sec><tp:treatment-sec><!--Section generated to contain objects referenced in tp:taxon-treatment.--><table-wrap id="T1" position="float" orientation="portrait"><label>Table 1.</label><caption><p>List of specimens used for the COI analysis.</p></caption><table id="TID0EIIAG" rules="all"><tbody><tr><td rowspan="1" colspan="1">
                  <bold>Species</bold>
                </td><td rowspan="1" colspan="1">
                  <bold>Location</bold>
                </td><td rowspan="1" colspan="1">
                  <bold>Voucher specimen collection code</bold>
                </td><td rowspan="1" colspan="1">
                  <bold>Bold Process ID</bold>
                </td><td rowspan="1" colspan="1">
                  <bold>GenBank accessionnumber</bold>
                </td><td rowspan="1" colspan="1">
                  <bold>Source</bold>
                </td></tr><tr><td rowspan="11" colspan="1">
                  <italic><tp:taxon-name><tp:taxon-name-part taxon-name-part-type="genus" reg="Oligoneuriella">O.</tp:taxon-name-part> <tp:taxon-name-part taxon-name-part-type="species" reg="rhenana">rhenana</tp:taxon-name-part></tp:taxon-name></italic>
                </td><td rowspan="1" colspan="1">Germany</td><td rowspan="1" colspan="1">–</td><td rowspan="1" colspan="1">
                  <ext-link xmlns:xlink="http://www.w3.org/1999/xlink" ext-link-type="uri" xlink:href="http://www.boldsystems.org/index.php/Public_RecordView?processid=GBEPT372-14" xlink:type="simple">GBEPT372-14</ext-link>
                </td><td rowspan="1" colspan="1">
                  <ext-link xmlns:xlink="http://www.w3.org/1999/xlink" ext-link-type="gen" xlink:href="KY261779" xlink:type="simple">KY261779</ext-link>
                </td><td rowspan="1" colspan="1">GenBank</td></tr><tr><td rowspan="1" colspan="1">Italy</td><td rowspan="1" colspan="1">–</td><td rowspan="1" colspan="1">
                  <ext-link xmlns:xlink="http://www.w3.org/1999/xlink" ext-link-type="uri" xlink:href="http://www.boldsystems.org/index.php/Public_RecordView?processid=GBA22942-15" xlink:type="simple">GBA22942-15</ext-link>
                </td><td rowspan="1" colspan="1">
                  <ext-link xmlns:xlink="http://www.w3.org/1999/xlink" ext-link-type="gen" xlink:href="LN734762" xlink:type="simple">LN734762</ext-link>
                </td><td rowspan="1" colspan="1">GenBank</td></tr><tr><td rowspan="1" colspan="1">Italy</td><td rowspan="1" colspan="1">–</td><td rowspan="1" colspan="1">
                  <ext-link xmlns:xlink="http://www.w3.org/1999/xlink" ext-link-type="uri" xlink:href="http://www.boldsystems.org/index.php/Public_RecordView?processid=GBA22943-15" xlink:type="simple">GBA22943-15</ext-link>
                </td><td rowspan="1" colspan="1">
                  <ext-link xmlns:xlink="http://www.w3.org/1999/xlink" ext-link-type="gen" xlink:href="LN734763" xlink:type="simple">LN734763</ext-link>
                </td><td rowspan="1" colspan="1">GenBank</td></tr><tr><td rowspan="1" colspan="1">France</td><td rowspan="1" colspan="1">–</td><td rowspan="1" colspan="1">
                  <ext-link xmlns:xlink="http://www.w3.org/1999/xlink" ext-link-type="uri" xlink:href="http://www.boldsystems.org/index.php/Public_RecordView?processid=GBMIN65367-17" xlink:type="simple">GBMIN65367-17</ext-link>
                </td><td rowspan="1" colspan="1">
                  <ext-link xmlns:xlink="http://www.w3.org/1999/xlink" ext-link-type="gen" xlink:href="MF458765" xlink:type="simple">MF458765</ext-link>
                </td><td rowspan="1" colspan="1">GenBank</td></tr><tr><td rowspan="1" colspan="1">Germany</td><td rowspan="1" colspan="1">–</td><td rowspan="1" colspan="1">
                  <ext-link xmlns:xlink="http://www.w3.org/1999/xlink" ext-link-type="uri" xlink:href="http://www.boldsystems.org/index.php/Public_RecordView?processid=GBEPT1975-14" xlink:type="simple">GBEPT1975-14</ext-link>
                </td><td rowspan="1" colspan="1">
                  <ext-link xmlns:xlink="http://www.w3.org/1999/xlink" ext-link-type="gen" xlink:href="KY261297" xlink:type="simple">KY261297</ext-link>
                </td><td rowspan="1" colspan="1">GenBank</td></tr><tr><td rowspan="1" colspan="1">France</td><td rowspan="1" colspan="1">–</td><td rowspan="1" colspan="1">
                  <ext-link xmlns:xlink="http://www.w3.org/1999/xlink" ext-link-type="uri" xlink:href="http://www.boldsystems.org/index.php/Public_RecordView?processid=GBMIN65371-17" xlink:type="simple">GBMIN65371-17</ext-link>
                </td><td rowspan="1" colspan="1">
                  <ext-link xmlns:xlink="http://www.w3.org/1999/xlink" ext-link-type="gen" xlink:href="MF458760" xlink:type="simple">MF458760</ext-link>
                </td><td rowspan="1" colspan="1">GenBank</td></tr><tr><td rowspan="1" colspan="1">Germany</td><td rowspan="1" colspan="1">–</td><td rowspan="1" colspan="1">
                  <ext-link xmlns:xlink="http://www.w3.org/1999/xlink" ext-link-type="uri" xlink:href="http://www.boldsystems.org/index.php/Public_RecordView?processid=GBEPT344-14" xlink:type="simple">GBEPT344-14</ext-link>
                </td><td rowspan="1" colspan="1">
                  <ext-link xmlns:xlink="http://www.w3.org/1999/xlink" ext-link-type="gen" xlink:href="KY262278" xlink:type="simple">KY262278</ext-link>
                </td><td rowspan="1" colspan="1">GenBank</td></tr><tr><td rowspan="1" colspan="1">France</td><td rowspan="1" colspan="1">–</td><td rowspan="1" colspan="1">
                  <ext-link xmlns:xlink="http://www.w3.org/1999/xlink" ext-link-type="uri" xlink:href="http://www.boldsystems.org/index.php/Public_RecordView?processid=GBMIN65370-17" xlink:type="simple">GBMIN65370-17</ext-link>
                </td><td rowspan="1" colspan="1">
                  <ext-link xmlns:xlink="http://www.w3.org/1999/xlink" ext-link-type="gen" xlink:href="MF458763" xlink:type="simple">MF458763</ext-link>
                </td><td rowspan="1" colspan="1">GenBank</td></tr><tr><td rowspan="1" colspan="1">Germany</td><td rowspan="1" colspan="1">–</td><td rowspan="1" colspan="1">
                  <ext-link xmlns:xlink="http://www.w3.org/1999/xlink" ext-link-type="uri" xlink:href="http://www.boldsystems.org/index.php/Public_RecordView?processid=GBEPT1221-14" xlink:type="simple">GBEPT1221-14</ext-link>
                </td><td rowspan="1" colspan="1">
                  <ext-link xmlns:xlink="http://www.w3.org/1999/xlink" ext-link-type="gen" xlink:href="KY261341" xlink:type="simple">KY261341</ext-link>
                </td><td rowspan="1" colspan="1">GenBank</td></tr><tr><td rowspan="1" colspan="1">Germany</td><td rowspan="1" colspan="1">–</td><td rowspan="1" colspan="1">
                  <ext-link xmlns:xlink="http://www.w3.org/1999/xlink" ext-link-type="uri" xlink:href="http://www.boldsystems.org/index.php/Public_RecordView?processid=FBAQU839-10" xlink:type="simple">FBAQU839-10</ext-link>
                </td><td rowspan="1" colspan="1">
                  <ext-link xmlns:xlink="http://www.w3.org/1999/xlink" ext-link-type="gen" xlink:href="KY262106" xlink:type="simple">KY262106</ext-link>
                </td><td rowspan="1" colspan="1">GenBank</td></tr><tr><td rowspan="1" colspan="1">Germany</td><td rowspan="1" colspan="1">–</td><td rowspan="1" colspan="1">
                  <ext-link xmlns:xlink="http://www.w3.org/1999/xlink" ext-link-type="uri" xlink:href="http://www.boldsystems.org/index.php/Public_RecordView?processid=FBAQU1261-12" xlink:type="simple">FBAQU1261-12</ext-link>
                </td><td rowspan="1" colspan="1">
                  <ext-link xmlns:xlink="http://www.w3.org/1999/xlink" ext-link-type="gen" xlink:href="KY262260" xlink:type="simple">KY262260</ext-link>
                </td><td rowspan="1" colspan="1">GenBank</td></tr><tr><td rowspan="2" colspan="1">
                  <italic><tp:taxon-name><tp:taxon-name-part taxon-name-part-type="genus" reg="Oligoneuriella">O.</tp:taxon-name-part> <tp:taxon-name-part taxon-name-part-type="species" reg="pallida">pallida</tp:taxon-name-part></tp:taxon-name></italic>
                </td><td rowspan="1" colspan="1">Hungary</td><td rowspan="1" colspan="1">–</td><td rowspan="1" colspan="1">–</td><td rowspan="1" colspan="1">–</td><td rowspan="1" colspan="1">
                  <xref ref-type="bibr" rid="B16">Massariol (2017)</xref>
                </td></tr><tr><td rowspan="1" colspan="1">Hungary</td><td rowspan="1" colspan="1">–</td><td rowspan="1" colspan="1">
                  <ext-link xmlns:xlink="http://www.w3.org/1999/xlink" ext-link-type="uri" xlink:href="http://www.boldsystems.org/index.php/Public_RecordView?processid=GBMIN65365-17" xlink:type="simple">GBMIN65365-17</ext-link>
                </td><td rowspan="1" colspan="1">
                  <ext-link xmlns:xlink="http://www.w3.org/1999/xlink" ext-link-type="gen" xlink:href="KU609047" xlink:type="simple">KU609047</ext-link>
                </td><td rowspan="1" colspan="1">GenBank</td></tr><tr><td rowspan="3" colspan="1">
                  <italic><tp:taxon-name><tp:taxon-name-part taxon-name-part-type="genus" reg="Oligoneuriella">O.</tp:taxon-name-part> <tp:taxon-name-part taxon-name-part-type="species" reg="tskhomelidzei">tskhomelidzei</tp:taxon-name-part></tp:taxon-name></italic>
                </td><td rowspan="1" colspan="1">Iran</td><td rowspan="1" colspan="1">SMNS_EPH_7724_V_1</td><td rowspan="1" colspan="1">
                  <ext-link xmlns:xlink="http://www.w3.org/1999/xlink" ext-link-type="uri" xlink:href="http://www.boldsystems.org/index.php/Public_RecordView?processid=EPHIR014-19" xlink:type="simple">EPHIR014-19</ext-link>
                </td><td rowspan="1" colspan="1">–</td><td rowspan="1" colspan="1">newly sequenced</td></tr><tr><td rowspan="1" colspan="1">Iran</td><td rowspan="1" colspan="1">SMNS_EPH_7596_V_4</td><td rowspan="1" colspan="1">
                  <ext-link xmlns:xlink="http://www.w3.org/1999/xlink" ext-link-type="uri" xlink:href="http://www.boldsystems.org/index.php/Public_RecordView?processid=EPHIR012-19" xlink:type="simple">EPHIR012-19</ext-link>
                </td><td rowspan="1" colspan="1">–</td><td rowspan="1" colspan="1">newly sequenced</td></tr><tr><td rowspan="1" colspan="1">Iran</td><td rowspan="1" colspan="1">SMNS_EPH_7596_V_6</td><td rowspan="1" colspan="1">
                  <ext-link xmlns:xlink="http://www.w3.org/1999/xlink" ext-link-type="uri" xlink:href="http://www.boldsystems.org/index.php/Public_RecordView?processid=EPHIR013-19" xlink:type="simple">EPHIR013-19</ext-link>
                </td><td rowspan="1" colspan="1">–</td><td rowspan="1" colspan="1">newly sequenced</td></tr><tr><td rowspan="3" colspan="1">
                  <italic><tp:taxon-name><tp:taxon-name-part taxon-name-part-type="genus" reg="Oligoneuriella">O.</tp:taxon-name-part> <tp:taxon-name-part taxon-name-part-type="species" reg="bicaudata">bicaudata</tp:taxon-name-part></tp:taxon-name></italic>
                </td><td rowspan="1" colspan="1">Iraq</td><td rowspan="1" colspan="1">–</td><td rowspan="1" colspan="1">
                  <ext-link xmlns:xlink="http://www.w3.org/1999/xlink" ext-link-type="uri" xlink:href="http://www.boldsystems.org/index.php/Public_RecordView?processid=BMIKU058-09" xlink:type="simple">BMIKU058-09</ext-link>
                </td><td rowspan="1" colspan="1">–</td><td rowspan="1" colspan="1">Bold Systems</td></tr><tr><td rowspan="1" colspan="1">Iraq</td><td rowspan="1" colspan="1">–</td><td rowspan="1" colspan="1">
                  <ext-link xmlns:xlink="http://www.w3.org/1999/xlink" ext-link-type="uri" xlink:href="http://www.boldsystems.org/index.php/Public_RecordView?processid=BMIKU056-09" xlink:type="simple">BMIKU056-09</ext-link>
                </td><td rowspan="1" colspan="1">–</td><td rowspan="1" colspan="1">Bold Systems</td></tr><tr><td rowspan="1" colspan="1">Iraq</td><td rowspan="1" colspan="1">–</td><td rowspan="1" colspan="1">
                  <ext-link xmlns:xlink="http://www.w3.org/1999/xlink" ext-link-type="uri" xlink:href="http://www.boldsystems.org/index.php/Public_RecordView?processid=BMIKU054-09" xlink:type="simple">BMIKU054-09</ext-link>
                </td><td rowspan="1" colspan="1">–</td><td rowspan="1" colspan="1">Bold Systems</td></tr><tr><td rowspan="5" colspan="1"><italic><tp:taxon-name><tp:taxon-name-part taxon-name-part-type="genus" reg="Oligoneuriella">O.</tp:taxon-name-part> <tp:taxon-name-part taxon-name-part-type="species" reg="tuberculata">tuberculata</tp:taxon-name-part></tp:taxon-name></italic> sp. nov.</td><td rowspan="1" colspan="1">Iran</td><td rowspan="1" colspan="1">SMNS_EPH_7574_V_1</td><td rowspan="1" colspan="1">
                  <ext-link xmlns:xlink="http://www.w3.org/1999/xlink" ext-link-type="uri" xlink:href="http://www.boldsystems.org/index.php/Public_RecordView?processid=EPHIR003-19" xlink:type="simple">EPHIR003-19</ext-link>
                </td><td rowspan="1" colspan="1">–</td><td rowspan="1" colspan="1">newly sequenced</td></tr><tr><td rowspan="1" colspan="1">Iran</td><td rowspan="1" colspan="1">SMNS_EPH_7574_V_2</td><td rowspan="1" colspan="1">
                  <ext-link xmlns:xlink="http://www.w3.org/1999/xlink" ext-link-type="uri" xlink:href="http://www.boldsystems.org/index.php/Public_RecordView?processid=EPHIR004-19" xlink:type="simple">EPHIR004-19</ext-link>
                </td><td rowspan="1" colspan="1">–</td><td rowspan="1" colspan="1">newly sequenced</td></tr><tr><td rowspan="1" colspan="1">Iran</td><td rowspan="1" colspan="1">SMNS_EPH_7574_V_4</td><td rowspan="1" colspan="1">
                  <ext-link xmlns:xlink="http://www.w3.org/1999/xlink" ext-link-type="uri" xlink:href="http://www.boldsystems.org/index.php/Public_RecordView?processid=EPHIR005-19" xlink:type="simple">EPHIR005-19</ext-link>
                </td><td rowspan="1" colspan="1">–</td><td rowspan="1" colspan="1">newly sequenced</td></tr><tr><td rowspan="1" colspan="1">Iran</td><td rowspan="1" colspan="1">SMNS_EPH_7574_V_5</td><td rowspan="1" colspan="1">
                  <ext-link xmlns:xlink="http://www.w3.org/1999/xlink" ext-link-type="uri" xlink:href="http://www.boldsystems.org/index.php/Public_RecordView?processid=EPHIR006-19" xlink:type="simple">EPHIR006-19</ext-link>
                </td><td rowspan="1" colspan="1">–</td><td rowspan="1" colspan="1">newly sequenced</td></tr><tr><td rowspan="1" colspan="1">Iran</td><td rowspan="1" colspan="1">SMNS_EPH_7574_V_6</td><td rowspan="1" colspan="1">
                  <ext-link xmlns:xlink="http://www.w3.org/1999/xlink" ext-link-type="uri" xlink:href="http://www.boldsystems.org/index.php/Public_RecordView?processid=EPHIR002-18" xlink:type="simple">EPHIR002-18</ext-link>
                </td><td rowspan="1" colspan="1">–</td><td rowspan="1" colspan="1">newly sequenced</td></tr><tr><td rowspan="4" colspan="1"><italic><tp:taxon-name><tp:taxon-name-part taxon-name-part-type="genus" reg="Oligoneuriella">Oligoneuriella</tp:taxon-name-part></tp:taxon-name></italic> sp. 1</td><td rowspan="1" colspan="1">Iraq</td><td rowspan="1" colspan="1">–</td><td rowspan="1" colspan="1">
                  <ext-link xmlns:xlink="http://www.w3.org/1999/xlink" ext-link-type="uri" xlink:href="http://www.boldsystems.org/index.php/Public_RecordView?processid=BMIKU059-09" xlink:type="simple">BMIKU059-09</ext-link>
                </td><td rowspan="1" colspan="1">–</td><td rowspan="1" colspan="1">Bold Systems</td></tr><tr><td rowspan="1" colspan="1">Iraq</td><td rowspan="1" colspan="1">–</td><td rowspan="1" colspan="1">
                  <ext-link xmlns:xlink="http://www.w3.org/1999/xlink" ext-link-type="uri" xlink:href="http://www.boldsystems.org/index.php/Public_RecordView?processid=BMIKU040-09" xlink:type="simple">BMIKU040-09</ext-link>
                </td><td rowspan="1" colspan="1">–</td><td rowspan="1" colspan="1">Bold Systems</td></tr><tr><td rowspan="1" colspan="1">Iraq</td><td rowspan="1" colspan="1">–</td><td rowspan="1" colspan="1">
                  <ext-link xmlns:xlink="http://www.w3.org/1999/xlink" ext-link-type="uri" xlink:href="http://www.boldsystems.org/index.php/Public_RecordView?processid=BMIKU037-09" xlink:type="simple">BMIKU037-09</ext-link>
                </td><td rowspan="1" colspan="1">–</td><td rowspan="1" colspan="1">Bold Systems</td></tr><tr><td rowspan="1" colspan="1">Iraq</td><td rowspan="1" colspan="1">–</td><td rowspan="1" colspan="1">
                  <ext-link xmlns:xlink="http://www.w3.org/1999/xlink" ext-link-type="uri" xlink:href="http://www.boldsystems.org/index.php/Public_RecordView?processid=BMIKU031-09" xlink:type="simple">BMIKU031-09</ext-link>
                </td><td rowspan="1" colspan="1">–</td><td rowspan="1" colspan="1">Bold Systems</td></tr><tr><td rowspan="2" colspan="1"><italic><tp:taxon-name><tp:taxon-name-part taxon-name-part-type="genus" reg="Oligoneuriella">Oligoneuriella</tp:taxon-name-part></tp:taxon-name></italic> sp. 2</td><td rowspan="1" colspan="1">China</td><td rowspan="1" colspan="1">–</td><td rowspan="1" colspan="1">
                  <ext-link xmlns:xlink="http://www.w3.org/1999/xlink" ext-link-type="uri" xlink:href="http://www.boldsystems.org/index.php/Public_RecordView?processid=XJDQD857-18" xlink:type="simple">XJDQD857-18</ext-link>
                </td><td rowspan="1" colspan="1">–</td><td rowspan="1" colspan="1">Bold Systems</td></tr><tr><td rowspan="1" colspan="1">China</td><td rowspan="1" colspan="1">–</td><td rowspan="1" colspan="1">
                  <ext-link xmlns:xlink="http://www.w3.org/1999/xlink" ext-link-type="uri" xlink:href="http://www.boldsystems.org/index.php/Public_RecordView?processid=XJDQD856-08" xlink:type="simple">XJDQD856-08</ext-link>
                </td><td rowspan="1" colspan="1">–</td><td rowspan="1" colspan="1">Bold Systems</td></tr><tr><td rowspan="1" colspan="1">
                  <italic><tp:taxon-name><tp:taxon-name-part taxon-name-part-type="genus" reg="Oligoneuriopsis">O.</tp:taxon-name-part> <tp:taxon-name-part taxon-name-part-type="species" reg="skhounate">skhounate</tp:taxon-name-part></tp:taxon-name></italic>
                </td><td rowspan="1" colspan="1">Spain</td><td rowspan="1" colspan="1">–</td><td rowspan="1" colspan="1">–</td><td rowspan="1" colspan="1">–</td><td rowspan="1" colspan="1">
                  <xref ref-type="bibr" rid="B16">Massariol (2017)</xref>
                </td></tr><tr><td rowspan="5" colspan="1"><italic><tp:taxon-name><tp:taxon-name-part taxon-name-part-type="genus" reg="Oligoneuriopsis">O.</tp:taxon-name-part> <tp:taxon-name-part taxon-name-part-type="species" reg="villosus">villosus</tp:taxon-name-part></tp:taxon-name></italic> sp. nov.</td><td rowspan="1" colspan="1">Iran</td><td rowspan="1" colspan="1">SMNS_EPH_7550_V_2</td><td rowspan="1" colspan="1">
                  <ext-link xmlns:xlink="http://www.w3.org/1999/xlink" ext-link-type="uri" xlink:href="http://www.boldsystems.org/index.php/Public_RecordView?processid=EPHIR008-19" xlink:type="simple">EPHIR008-19</ext-link>
                </td><td rowspan="1" colspan="1">–</td><td rowspan="1" colspan="1">newly sequenced</td></tr><tr><td rowspan="1" colspan="1">Iran</td><td rowspan="1" colspan="1">SMNS_EPH_7555_V_3</td><td rowspan="1" colspan="1">
                  <ext-link xmlns:xlink="http://www.w3.org/1999/xlink" ext-link-type="uri" xlink:href="http://www.boldsystems.org/index.php/Public_RecordView?processid=EPHIR011-19" xlink:type="simple">EPHIR011-19</ext-link>
                </td><td rowspan="1" colspan="1">–</td><td rowspan="1" colspan="1">newly sequenced</td></tr><tr><td rowspan="1" colspan="1">Iran</td><td rowspan="1" colspan="1">SMNS_EPH_7555_V_2</td><td rowspan="1" colspan="1">
                  <ext-link xmlns:xlink="http://www.w3.org/1999/xlink" ext-link-type="uri" xlink:href="http://www.boldsystems.org/index.php/Public_RecordView?processid=EPHIR010-19" xlink:type="simple">EPHIR010-19</ext-link>
                </td><td rowspan="1" colspan="1">–</td><td rowspan="1" colspan="1">newly sequenced</td></tr><tr><td rowspan="1" colspan="1">Iran</td><td rowspan="1" colspan="1">SMNS_EPH_7550_V_4</td><td rowspan="1" colspan="1">
                  <ext-link xmlns:xlink="http://www.w3.org/1999/xlink" ext-link-type="uri" xlink:href="http://www.boldsystems.org/index.php/Public_RecordView?processid=EPHIR009-19" xlink:type="simple">EPHIR009-19</ext-link>
                </td><td rowspan="1" colspan="1">–</td><td rowspan="1" colspan="1">newly sequenced</td></tr><tr><td rowspan="1" colspan="1">Iran</td><td rowspan="1" colspan="1">SMNS_EPH_7550_V_1</td><td rowspan="1" colspan="1">
                  <ext-link xmlns:xlink="http://www.w3.org/1999/xlink" ext-link-type="uri" xlink:href="http://www.boldsystems.org/index.php/Public_RecordView?processid=EPHIR007-19" xlink:type="simple">EPHIR007-19</ext-link>
                </td><td rowspan="1" colspan="1">–</td><td rowspan="1" colspan="1">newly sequenced</td></tr></tbody></table></table-wrap><fig id="F9" position="float" orientation="portrait"><object-id xmlns:xlink="http://www.w3.org/1999/xlink" content-type="doi" xlink:type="simple">10.3897/zookeys.872.36098.figure9</object-id><object-id xmlns:xlink="http://www.w3.org/1999/xlink" content-type="arpha" xlink:type="simple">B20BCCC1CC485BC2A93B8C2571565377</object-id><label>Figure 9.</label><caption><p>Map of Iran with localities of <italic><tp:taxon-name><tp:taxon-name-part taxon-name-part-type="genus" reg="Oligoneuriella">Oligoneuriella</tp:taxon-name-part> <tp:taxon-name-part taxon-name-part-type="species" reg="tuberculata">tuberculata</tp:taxon-name-part></tp:taxon-name></italic> sp. nov. (star) and <italic><tp:taxon-name><tp:taxon-name-part taxon-name-part-type="genus" reg="Oligoneuriopsis">Oligoneuriopsis</tp:taxon-name-part> <tp:taxon-name-part taxon-name-part-type="species" reg="villosus">villosus</tp:taxon-name-part></tp:taxon-name></italic> sp. nov. (circles).</p></caption><graphic xmlns:xlink="http://www.w3.org/1999/xlink" xlink:href="zookeys-872-101-g009.jpg" position="float" orientation="portrait" xlink:type="simple" id="oo_328180.jpg"><uri content-type="original_file" xlink:type="simple">https://binary.pensoft.net/fig/328180</uri></graphic></fig><fig id="F10" position="float" orientation="portrait"><object-id xmlns:xlink="http://www.w3.org/1999/xlink" content-type="doi" xlink:type="simple">10.3897/zookeys.872.36098.figure10</object-id><object-id xmlns:xlink="http://www.w3.org/1999/xlink" content-type="arpha" xlink:type="simple">E27F31A5B2E356519D136B0A5354C7A9</object-id><label>Figure 10.</label><caption><p>Photos of the localities with occurrence of <italic><tp:taxon-name><tp:taxon-name-part taxon-name-part-type="genus" reg="Oligoneuriella">Oligoneuriella</tp:taxon-name-part> <tp:taxon-name-part taxon-name-part-type="species" reg="tuberculata">tuberculata</tp:taxon-name-part></tp:taxon-name></italic> sp. nov. and <italic><tp:taxon-name><tp:taxon-name-part taxon-name-part-type="genus" reg="Oligoneuriopsis">Oligoneuriopsis</tp:taxon-name-part> <tp:taxon-name-part taxon-name-part-type="species" reg="villosus">villosus</tp:taxon-name-part></tp:taxon-name></italic> sp. nov. <bold>A</bold> Marbor River near Kata (type locality of <italic><tp:taxon-name><tp:taxon-name-part taxon-name-part-type="genus" reg="Oligoneuriella">O.</tp:taxon-name-part> <tp:taxon-name-part taxon-name-part-type="species" reg="tuberculata">tuberculata</tp:taxon-name-part></tp:taxon-name></italic> sp. nov.) <bold>B</bold> right tributary of Marun Rud River near Bagh Malek (type locality of <italic><tp:taxon-name><tp:taxon-name-part taxon-name-part-type="genus" reg="Oligoneuriopsis">O.</tp:taxon-name-part> <tp:taxon-name-part taxon-name-part-type="species" reg="villosus">villosus</tp:taxon-name-part></tp:taxon-name></italic> sp. nov.) <bold>C</bold> Balarud River near Andimeshk (locality of <italic><tp:taxon-name><tp:taxon-name-part taxon-name-part-type="genus" reg="Oligoneuriopsis">O.</tp:taxon-name-part> <tp:taxon-name-part taxon-name-part-type="species" reg="villosus">villosus</tp:taxon-name-part></tp:taxon-name></italic> sp. nov.) <bold>D</bold> Shamil River near Shamil (locality of <italic><tp:taxon-name><tp:taxon-name-part taxon-name-part-type="genus" reg="Oligoneuriopsis">O.</tp:taxon-name-part> <tp:taxon-name-part taxon-name-part-type="species" reg="villosus">villosus</tp:taxon-name-part></tp:taxon-name></italic> sp. nov.).</p></caption><graphic xmlns:xlink="http://www.w3.org/1999/xlink" xlink:href="zookeys-872-101-g010.jpg" position="float" orientation="portrait" xlink:type="simple" id="oo_328181.jpg"><uri content-type="original_file" xlink:type="simple">https://binary.pensoft.net/fig/328181</uri></graphic></fig></tp:treatment-sec><ref-list><ref id="B16"><mixed-citation xmlns:xlink="http://www.w3.org/1999/xlink" xlink:type="simple"><person-group><name name-style="western"><surname>Massariol</surname><given-names>FC</given-names></name></person-group> (<year>2017</year>) Sistemática e Biogeografia de <tp:taxon-name><tp:taxon-name-part taxon-name-part-type="family">Oligoneuriidae</tp:taxon-name-part></tp:taxon-name> Ulmer, 1914 (<tp:taxon-name><tp:taxon-name-part taxon-name-part-type="class">Insecta</tp:taxon-name-part></tp:taxon-name>: <tp:taxon-name><tp:taxon-name-part taxon-name-part-type="order">Ephemeroptera</tp:taxon-name-part></tp:taxon-name>). PhD Thesis, Universidade Federal do Espírito Santo, Vitória.</mixed-citation></ref><ref id="B6"><mixed-citation xmlns:xlink="http://www.w3.org/1999/xlink" xlink:type="simple"><person-group><name name-style="western"><surname>Bauernfeind</surname><given-names>E</given-names></name><name name-style="western"><surname>Soldán</surname><given-names>T</given-names></name></person-group> (<year>2012</year>) <source>The Mayflies of Europe.</source><publisher-name>Apollo Books</publisher-name>, <publisher-loc>Ollerup</publisher-loc>, <size units="page">781 pp</size>.</mixed-citation></ref><ref id="B13"><mixed-citation xmlns:xlink="http://www.w3.org/1999/xlink" xlink:type="simple"><person-group><name name-style="western"><surname>Edmunds</surname><given-names>Jr GF</given-names></name></person-group> (<year>1961</year>) <article-title>A key to the genera of known nymphs of the <tp:taxon-name><tp:taxon-name-part taxon-name-part-type="family">Oligoneuriidae</tp:taxon-name-part></tp:taxon-name> (<tp:taxon-name><tp:taxon-name-part taxon-name-part-type="order">Ephemeroptera</tp:taxon-name-part></tp:taxon-name>).</article-title><source>Proceedings of the Entomological Society of Washington</source><volume>63</volume>(<issue>4</issue>): <fpage>255</fpage>–<lpage>256</lpage>.</mixed-citation></ref><ref id="B4"><mixed-citation xmlns:xlink="http://www.w3.org/1999/xlink" xlink:type="simple"><person-group><name name-style="western"><surname>Al-Zubaidi</surname><given-names>F</given-names></name><name name-style="western"><surname>Braasch</surname><given-names>D</given-names></name><name name-style="western"><surname>Al-Kayatt</surname><given-names>A</given-names></name></person-group> (<year>1987</year>) <article-title>Mayflies from Iraq (<tp:taxon-name><tp:taxon-name-part taxon-name-part-type="class">Insecta</tp:taxon-name-part></tp:taxon-name>, <tp:taxon-name><tp:taxon-name-part taxon-name-part-type="order">Ephemeroptera</tp:taxon-name-part></tp:taxon-name>).</article-title><source>Faunistische Abhandlungen, Staatliches Museum für Tierkunde Dresden</source><volume>14</volume>: <fpage>179</fpage>–<lpage>184</lpage>.</mixed-citation></ref><ref id="B20"><mixed-citation xmlns:xlink="http://www.w3.org/1999/xlink" xlink:type="simple"><person-group><name name-style="western"><surname>Sroka</surname><given-names>P</given-names></name><name name-style="western"><surname>Bojková</surname><given-names>J</given-names></name><name name-style="western"><surname>Soldán</surname><given-names>T</given-names></name><name name-style="western"><surname>Godunko</surname><given-names>RJ</given-names></name></person-group> (<year>2015</year>) <article-title>New species of the genus <italic><tp:taxon-name><tp:taxon-name-part taxon-name-part-type="genus">Oligoneuriella</tp:taxon-name-part></tp:taxon-name></italic> Ulmer, 1924 (<tp:taxon-name><tp:taxon-name-part taxon-name-part-type="order">Ephemeroptera</tp:taxon-name-part></tp:taxon-name>: <tp:taxon-name><tp:taxon-name-part taxon-name-part-type="family">Oligoneuriidae</tp:taxon-name-part></tp:taxon-name>) from Turkey.</article-title><source>Zootaxa</source><volume>4012</volume>: <fpage>329</fpage>–<lpage>350</lpage>. <ext-link xlink:type="simple" ext-link-type="doi" xlink:href="10.11646/zootaxa.4012.2.4">https://doi.org/10.11646/zootaxa.4012.2.4</ext-link></mixed-citation></ref></ref-list></tp:taxon-treatment>
