# Supplementary material for: New Oligoneuriidae (Insecta, Ephemeroptera) from Iran
Source: Zookeys. 2019 Aug 26;872:101–26. doi: 10.3897/zookeys.872.36098 (PMC6718370; doi:10.3897/zookeys.872.36098)
Supplement: XML Treatment for Oligoneuriopsis villosus [file zookeys.872.36098-treatment2.xml]

<!DOCTYPE tp:taxon-treatment
  PUBLIC "-//TaxonX//DTD Taxonomic Treatment Publishing DTD v0 20100105//EN" "tax-treatment-NSO.dtd">
<tp:taxon-treatment xmlns:tp="http://www.plazi.org/taxpub"><tp:treatment-meta><kwd-group><label>Taxon classification</label><kwd><named-content xmlns:xlink="http://www.w3.org/1999/xlink" content-type="kingdom">Animalia</named-content></kwd><kwd><named-content xmlns:xlink="http://www.w3.org/1999/xlink" content-type="order">Ephemeroptera</named-content></kwd><kwd><named-content xmlns:xlink="http://www.w3.org/1999/xlink" content-type="family">Oligoneuriidae</named-content></kwd></kwd-group><mixed-citation publication-type="journal"><person-group><name><surname>Sroka</surname><given-names>Pavel</given-names></name><name><surname>Bojková</surname><given-names>Jindřiška</given-names></name><name><surname>Godunko</surname><given-names>Roman J.</given-names></name><name><surname>Soldán</surname><given-names>Tomáš</given-names></name><name><surname>Namin</surname><given-names>Javid Imanpour</given-names></name><name><surname>Nejat</surname><given-names>Farshad</given-names></name><name><surname>Abdoli</surname><given-names>Ashgar</given-names></name><name><surname>Staniczek</surname><given-names>Arnold H.</given-names></name></person-group><article-title>New <tp:taxon-name><tp:taxon-name-part taxon-name-part-type="family">Oligoneuriidae</tp:taxon-name-part></tp:taxon-name> (<tp:taxon-name><tp:taxon-name-part taxon-name-part-type="class">Insecta</tp:taxon-name-part></tp:taxon-name>, <tp:taxon-name><tp:taxon-name-part taxon-name-part-type="order">Ephemeroptera</tp:taxon-name-part></tp:taxon-name>) from Iran</article-title><source>Zookeys</source><day>26</day><month>8</month><year>2019</year><volume>872</volume><fpage>101</fpage><lpage>126</lpage><pub-id pub-id-type="doi">10.3897/zookeys.872.36098</pub-id></mixed-citation></tp:treatment-meta><tp:nomenclature><tp:taxon-name><object-id xmlns:xlink="http://www.w3.org/1999/xlink" content-type="arpha" xlink:type="simple">C9A78F598F8A5837AC8174AC0A9040E3</object-id>
            <tp:taxon-name-part taxon-name-part-type="genus" reg="Oligoneuriopsis">Oligoneuriopsis</tp:taxon-name-part>
            <tp:taxon-name-part taxon-name-part-type="species" reg="villosus">villosus</tp:taxon-name-part>
            <object-id xmlns:xlink="http://www.w3.org/1999/xlink" content-type="zoobank" xlink:type="simple">http://zoobank.org/3980D827-DA07-40CE-BE30-F997FE5EDBCC</object-id>
          </tp:taxon-name><tp:taxon-authority>Bojková, Godunko, &amp; Staniczek</tp:taxon-authority><tp:taxon-status xmlns:xlink="http://www.w3.org/1999/xlink" xlink:type="simple">sp. nov.</tp:taxon-status><xref ref-type="fig" rid="F5">Figures 5</xref><xref ref-type="fig" rid="F6">, 6</xref><xref ref-type="fig" rid="F7">, 7</xref><xref ref-type="fig" rid="F8">, 8</xref><xref ref-type="table" rid="T2">, Table 2</xref></tp:nomenclature><tp:treatment-sec sec-type="etymology" id="SECID0E4HBG"><title>Etymology.</title><p>The name of the new species originates from Latin, meaning hairy, and refers to the dense setation along outer margins of femora and tibiae.</p></tp:treatment-sec><tp:treatment-sec sec-type="type material" id="SECID0ECIBG"><title>Type material.</title><p><bold><italic>Holotype</italic></bold>: Male larva, IRAN, Khuzestan Province, right tributary of Marun Rud River, W of Bagh Malek, <named-content xmlns:xlink="http://www.w3.org/1999/xlink" content-type="dwc:verbatimCoordinates" xlink:type="simple"><named-content content-type="geo-json" specific-use="{&#34;type&#34;:&#34;Point&#34;,&#34;coordinates&#34;:[49.821833,31.520500]}" id="NCID0EQIBG" xlink:type="simple">31°31.23'N, 49°49.31'E</named-content></named-content> (locality no. 93), 585 m a.s.l., 29.04.2017, leg. Bojková J., Soldán T. &amp; Imanpour Namin J. The holotype is deposited in <named-content xmlns:xlink="http://www.w3.org/1999/xlink" content-type="dwc:institutional_code" xlink:type="simple">IECA</named-content>.</p><p><bold><italic>Paratypes</italic></bold>: 64 larvae, same locality as holotype, deposited in <named-content xmlns:xlink="http://www.w3.org/1999/xlink" content-type="dwc:institutional_code" xlink:type="simple">IECA</named-content>. Eight larvae, IRAN, Khuzestan Province, Balarud River (right tributary of Dez River), N of Andimeshk, <named-content xmlns:xlink="http://www.w3.org/1999/xlink" content-type="dwc:verbatimCoordinates" xlink:type="simple"><named-content content-type="geo-json" specific-use="{&#34;type&#34;:&#34;Point&#34;,&#34;coordinates&#34;:[48.288667,32.588167]}" id="NCID0EJJBG" xlink:type="simple">32°35.29'N, 48°17.32'E</named-content></named-content> (locality no. 80), 230 m a.s.l., 26.04.2017, leg. Bojková J., Soldán T., &amp; Imanpour Namin J., deposited in <named-content xmlns:xlink="http://www.w3.org/1999/xlink" content-type="dwc:institutional_code" xlink:type="simple">IECA</named-content>.</p><p>70 larvae, IRAN, Hormozgan Province, Shamil River, Shamil, <named-content xmlns:xlink="http://www.w3.org/1999/xlink" content-type="dwc:verbatimCoordinates" xlink:type="simple"><named-content content-type="geo-json" specific-use="{&#34;type&#34;:&#34;Point&#34;,&#34;coordinates&#34;:[56.870833,27.494333]}" id="NCID0EYJBG" xlink:type="simple">27°29.66'N, 56°52.25'E</named-content></named-content>, 63 m a.s.l., 30.04.2017, leg. Staniczek A.H., Godunko R.J., Pallmann M., &amp; Nejat F. (20 larvae deposited in <named-content xmlns:xlink="http://www.w3.org/1999/xlink" content-type="dwc:institutional_code" xlink:type="simple">IECA</named-content>, 20 larvae deposited in <abbrev xmlns:xlink="http://www.w3.org/1999/xlink" content-type="institution" xlink:title="State Museum of Natural History, National Academy of Sciences of Ukraine, Lviv, Ukraine" id="ABBRID0ECKBG" xlink:type="simple">SNHM</abbrev>, 20 larvae deposited in <named-content xmlns:xlink="http://www.w3.org/1999/xlink" content-type="dwc:institutional_code" xlink:type="simple">SMNS</named-content> under accessory numbers SMNS_EPH_7555_B_1 and SMNS_EPH_7555_B_2, including DNA voucher specimens with inventory numbers specified in Table <xref ref-type="table" rid="T1">1</xref>, and 10 larvae deposited in <abbrev xmlns:xlink="http://www.w3.org/1999/xlink" content-type="institution" xlink:title="Natural History Museum and Genetic Resources, Department of Environment, Teheran, Iran" id="ABBRID0EUKBG" xlink:type="simple">MMTT_DOE</abbrev>).</p><p>110 larvae, IRAN, Hormozgan Province, Roudan River, 5 km N of Dehbarez, <named-content xmlns:xlink="http://www.w3.org/1999/xlink" content-type="dwc:verbatimCoordinates" xlink:type="simple"><named-content content-type="geo-json" specific-use="{&#34;type&#34;:&#34;Point&#34;,&#34;coordinates&#34;:[57.254667,27.474333]}" id="NCID0E5KBG" xlink:type="simple">27°28.46'N, 57°15.28'E</named-content></named-content>, 217 m a.s.l., 30.04.2017, leg. Staniczek A.H., Godunko R.J., Pallmann M., &amp; Nejat F. (20 larvae deposited in <named-content xmlns:xlink="http://www.w3.org/1999/xlink" content-type="dwc:institutional_code" xlink:type="simple">IECA</named-content>, 70 larvae deposited in <abbrev xmlns:xlink="http://www.w3.org/1999/xlink" content-type="institution" xlink:title="State Museum of Natural History, National Academy of Sciences of Ukraine, Lviv, Ukraine" id="ABBRID0EILBG" xlink:type="simple">SNHM</abbrev>, and 20 larvae deposited in <named-content xmlns:xlink="http://www.w3.org/1999/xlink" content-type="dwc:institutional_code" xlink:type="simple">SMNS</named-content> under inventory numbers SMNS_EPH_7550_B_1 and SMNS_EPH_7550_V_1–5, including DNA voucher specimens with inventory numbers specified in Table <xref ref-type="table" rid="T1">1</xref>).</p><fig id="F5" position="float" orientation="portrait"><object-id xmlns:xlink="http://www.w3.org/1999/xlink" content-type="doi" xlink:type="simple">10.3897/zookeys.872.36098.figure5</object-id><object-id xmlns:xlink="http://www.w3.org/1999/xlink" content-type="arpha" xlink:type="simple">F56848161CD252F6AF620469275062D1</object-id><label>Figure 5.</label><caption><p><italic><tp:taxon-name><tp:taxon-name-part taxon-name-part-type="genus" reg="Oligoneuriopsis">Oligoneuriopsis</tp:taxon-name-part> <tp:taxon-name-part taxon-name-part-type="species" reg="villosus">villosus</tp:taxon-name-part></tp:taxon-name></italic> sp. nov., larvae <bold>A</bold> habitus in dorsal view <bold>B</bold> habitus in ventral view <bold>C</bold> head of male in lateral view <bold>D</bold> head of male in dorsal view <bold>E</bold> head of female in lateral view <bold>F</bold> head of female in dorsal view <bold>G</bold> detail of setae on distal part of labial palp segment I in dorsal view <bold>H–I</bold> setae on paraglossae in ventral view <bold>J</bold> detail of basal portion of paraglossae under <abbrev xmlns:xlink="http://www.w3.org/1999/xlink" xlink:title="scanning electron microscopy" id="ABBRID0E2MBG" xlink:type="simple">SEM</abbrev> in ventral view. Scale bars: 5 mm (<bold>A, B</bold>); 1 mm (<bold>C–F</bold>); 0.2 mm (<bold>G–J</bold>). Same scale bar for <bold>C</bold> and <bold>D</bold>. Same scale bar for <bold>E</bold> and <bold>F</bold>.</p></caption><graphic xmlns:xlink="http://www.w3.org/1999/xlink" xlink:href="zookeys-872-101-g005.jpg" position="float" orientation="portrait" xlink:type="simple" id="oo_328176.jpg"><uri content-type="original_file" xlink:type="simple">https://binary.pensoft.net/fig/328176</uri></graphic></fig><fig id="F6" position="float" orientation="portrait"><object-id xmlns:xlink="http://www.w3.org/1999/xlink" content-type="doi" xlink:type="simple">10.3897/zookeys.872.36098.figure6</object-id><object-id xmlns:xlink="http://www.w3.org/1999/xlink" content-type="arpha" xlink:type="simple">DA93330C2D4F5C6BBA279A2E7E26D8D8</object-id><label>Figure 6.</label><caption><p><italic><tp:taxon-name><tp:taxon-name-part taxon-name-part-type="genus" reg="Oligoneuriopsis">Oligoneuriopsis</tp:taxon-name-part> <tp:taxon-name-part taxon-name-part-type="species" reg="villosus">villosus</tp:taxon-name-part></tp:taxon-name></italic> sp. nov., larvae, legs <bold>A</bold> hind leg under <abbrev xmlns:xlink="http://www.w3.org/1999/xlink" xlink:title="scanning electron microscopy" id="ABBRID0EHOBG" xlink:type="simple">SEM</abbrev> in dorsal view <bold>B</bold> micro sculpture of leg cuticula under <abbrev xmlns:xlink="http://www.w3.org/1999/xlink" xlink:title="scanning electron microscopy" id="ABBRID0ENOBG" xlink:type="simple">SEM</abbrev> in dorsal view <bold>C</bold> forefemur in dorsal view <bold>D</bold> middle femur in dorsal view <bold>E</bold> hind femur in dorsal view <bold>F</bold> apical part of foretibia with subapical setae in ventral view <bold>G</bold> shape of foretibia with subapical setae in dorsal view <bold>H</bold> middle tibia and tarsus in dorsal view <bold>I</bold> hind tibia and tarsus in dorsal view. Scale bars: 1 mm (<bold>A, C–E</bold>); 0.02 mm (<bold>B</bold>); 0.5 mm (<bold>F–I</bold>). Same scale bar for <bold>C, D</bold> and <bold>E</bold>. Same scale bar for <bold>F</bold> and <bold>G</bold>. Same scale bar for <bold>H</bold> and <bold>I</bold>.</p></caption><graphic xmlns:xlink="http://www.w3.org/1999/xlink" xlink:href="zookeys-872-101-g006.jpg" position="float" orientation="portrait" xlink:type="simple" id="oo_328177.jpg"><uri content-type="original_file" xlink:type="simple">https://binary.pensoft.net/fig/328177</uri></graphic></fig><fig id="F7" position="float" orientation="portrait"><object-id xmlns:xlink="http://www.w3.org/1999/xlink" content-type="doi" xlink:type="simple">10.3897/zookeys.872.36098.figure7</object-id><object-id xmlns:xlink="http://www.w3.org/1999/xlink" content-type="arpha" xlink:type="simple">3C86B7D62072510EAB67027D369C39FA</object-id><label>Figure 7.</label><caption><p><italic><tp:taxon-name><tp:taxon-name-part taxon-name-part-type="genus" reg="Oligoneuriopsis">Oligoneuriopsis</tp:taxon-name-part> <tp:taxon-name-part taxon-name-part-type="species" reg="villosus">villosus</tp:taxon-name-part></tp:taxon-name></italic> sp. nov., larvae, abdomen and gills <bold>A</bold> abdomen outline, male <bold>B</bold> abdomen outline, female <bold>C</bold> proximal portion of abdomen under <abbrev xmlns:xlink="http://www.w3.org/1999/xlink" xlink:title="scanning electron microscopy" id="ABBRID0EPQBG" xlink:type="simple">SEM</abbrev> in lateral view <bold>D</bold> gill IV under <abbrev xmlns:xlink="http://www.w3.org/1999/xlink" xlink:title="scanning electron microscopy" id="ABBRID0EVQBG" xlink:type="simple">SEM</abbrev> in dorsal view <bold>E</bold> gill IV under <abbrev xmlns:xlink="http://www.w3.org/1999/xlink" xlink:title="scanning electron microscopy" id="ABBRID0E2QBG" xlink:type="simple">SEM</abbrev> in ventral view <bold>F</bold> gill plate I in dorsal view <bold>G</bold> gill plate I in ventral view <bold>H</bold> gill plate IV in dorsal view <bold>I</bold> gill plate IV in ventral view <bold>J</bold> gill plate VII in dorsal view <bold>K</bold> gill plate VII in ventral view. Scale bars: 1 mm (<bold>A, B</bold>); 0.5 mm (<bold>C</bold>); 0.2 mm (<bold>D–K</bold>). Same scale bar for <bold>F–K</bold>.</p></caption><graphic xmlns:xlink="http://www.w3.org/1999/xlink" xlink:href="zookeys-872-101-g007.jpg" position="float" orientation="portrait" xlink:type="simple" id="oo_328178.jpg"><uri content-type="original_file" xlink:type="simple">https://binary.pensoft.net/fig/328178</uri></graphic></fig><fig id="F8" position="float" orientation="portrait"><object-id xmlns:xlink="http://www.w3.org/1999/xlink" content-type="doi" xlink:type="simple">10.3897/zookeys.872.36098.figure8</object-id><object-id xmlns:xlink="http://www.w3.org/1999/xlink" content-type="arpha" xlink:type="simple">B86C586C9D1D52FEA17F860CDDDF5320</object-id><label>Figure 8.</label><caption><p><italic><tp:taxon-name><tp:taxon-name-part taxon-name-part-type="genus" reg="Oligoneuriopsis">Oligoneuriopsis</tp:taxon-name-part> <tp:taxon-name-part taxon-name-part-type="species" reg="villosus">villosus</tp:taxon-name-part></tp:taxon-name></italic> sp. nov., larvae and eggs <bold>A</bold> general view of basal part of abdomen under <abbrev xmlns:xlink="http://www.w3.org/1999/xlink" xlink:title="scanning electron microscopy" id="ABBRID0ENSBG" xlink:type="simple">SEM</abbrev> in ventral view <bold>B</bold> detail of setae on sternum IV <bold>C</bold> detail of setae on sternum IV under <abbrev xmlns:xlink="http://www.w3.org/1999/xlink" xlink:title="scanning electron microscopy" id="ABBRID0EVSBG" xlink:type="simple">SEM</abbrev><bold>D</bold> detail of setae on surface of terga <bold>E</bold> egg, general view <bold>F</bold> detail of egg chorionic structure. Scale bars: 1 mm (<bold>A</bold>); 0.1 mm (<bold>B, D</bold>); 0.5 mm (<bold>C</bold>); 0.05 mm (<bold>E</bold>); 0.01 mm (<bold>F</bold>).</p></caption><graphic xmlns:xlink="http://www.w3.org/1999/xlink" xlink:href="zookeys-872-101-g008.jpg" position="float" orientation="portrait" xlink:type="simple" id="oo_328179.jpg"><uri content-type="original_file" xlink:type="simple">https://binary.pensoft.net/fig/328179</uri></graphic></fig></tp:treatment-sec><tp:treatment-sec sec-type="Localities and biology" id="SECID0EOTBG"><title>Localities and biology.</title><p>Larvae were collected in two rivers at the southern slopes of Zagros Mountains (right tributary of Marun Rud River and Balarud River) and two other localities (Shamil River and Roudan River) in Hormozgan Province at the western edge of Makran, a semi-desert coastal strip, which stretches along the Gulf of Oman (Fig. <xref ref-type="fig" rid="F9">9</xref>). Extensive land use is present in most parts of the drainage area, mainly for agricultural and residential matters in all localities. In Marun Rud River basin, the agricultural use is more intense than in other localities and there are several urban settlements in the drainage area of this river.</p><p>The species was generally found in shallow river sections (up to 50 cm) with a riverbed composed of coarse and fine gravel, sometimes in combination with cobbles. The localities with the occurrence of this species represented rather small rivers; however, the stream width varied from 4 to 40 m, depending on the river discharge rates at the end of March (Fig. <xref ref-type="fig" rid="F10">10B–D</xref>).</p><fig id="F9" position="float" orientation="portrait"><object-id xmlns:xlink="http://www.w3.org/1999/xlink" content-type="doi" xlink:type="simple">10.3897/zookeys.872.36098.figure9</object-id><object-id xmlns:xlink="http://www.w3.org/1999/xlink" content-type="arpha" xlink:type="simple">B20BCCC1CC485BC2A93B8C2571565377</object-id><label>Figure 9.</label><caption><p>Map of Iran with localities of <italic><tp:taxon-name><tp:taxon-name-part taxon-name-part-type="genus" reg="Oligoneuriella">Oligoneuriella</tp:taxon-name-part> <tp:taxon-name-part taxon-name-part-type="species" reg="tuberculata">tuberculata</tp:taxon-name-part></tp:taxon-name></italic> sp. nov. (star) and <italic><tp:taxon-name><tp:taxon-name-part taxon-name-part-type="genus" reg="Oligoneuriopsis">Oligoneuriopsis</tp:taxon-name-part> <tp:taxon-name-part taxon-name-part-type="species" reg="villosus">villosus</tp:taxon-name-part></tp:taxon-name></italic> sp. nov. (circles).</p></caption><graphic xmlns:xlink="http://www.w3.org/1999/xlink" xlink:href="zookeys-872-101-g009.jpg" position="float" orientation="portrait" xlink:type="simple" id="oo_328180.jpg"><uri content-type="original_file" xlink:type="simple">https://binary.pensoft.net/fig/328180</uri></graphic></fig><fig id="F10" position="float" orientation="portrait"><object-id xmlns:xlink="http://www.w3.org/1999/xlink" content-type="doi" xlink:type="simple">10.3897/zookeys.872.36098.figure10</object-id><object-id xmlns:xlink="http://www.w3.org/1999/xlink" content-type="arpha" xlink:type="simple">E27F31A5B2E356519D136B0A5354C7A9</object-id><label>Figure 10.</label><caption><p>Photos of the localities with occurrence of <italic><tp:taxon-name><tp:taxon-name-part taxon-name-part-type="genus" reg="Oligoneuriella">Oligoneuriella</tp:taxon-name-part> <tp:taxon-name-part taxon-name-part-type="species" reg="tuberculata">tuberculata</tp:taxon-name-part></tp:taxon-name></italic> sp. nov. and <italic><tp:taxon-name><tp:taxon-name-part taxon-name-part-type="genus" reg="Oligoneuriopsis">Oligoneuriopsis</tp:taxon-name-part> <tp:taxon-name-part taxon-name-part-type="species" reg="villosus">villosus</tp:taxon-name-part></tp:taxon-name></italic> sp. nov. <bold>A</bold> Marbor River near Kata (type locality of <italic><tp:taxon-name><tp:taxon-name-part taxon-name-part-type="genus" reg="Oligoneuriella">O.</tp:taxon-name-part> <tp:taxon-name-part taxon-name-part-type="species" reg="tuberculata">tuberculata</tp:taxon-name-part></tp:taxon-name></italic> sp. nov.) <bold>B</bold> right tributary of Marun Rud River near Bagh Malek (type locality of <italic><tp:taxon-name><tp:taxon-name-part taxon-name-part-type="genus" reg="Oligoneuriopsis">O.</tp:taxon-name-part> <tp:taxon-name-part taxon-name-part-type="species" reg="villosus">villosus</tp:taxon-name-part></tp:taxon-name></italic> sp. nov.) <bold>C</bold> Balarud River near Andimeshk (locality of <italic><tp:taxon-name><tp:taxon-name-part taxon-name-part-type="genus" reg="Oligoneuriopsis">O.</tp:taxon-name-part> <tp:taxon-name-part taxon-name-part-type="species" reg="villosus">villosus</tp:taxon-name-part></tp:taxon-name></italic> sp. nov.) <bold>D</bold> Shamil River near Shamil (locality of <italic><tp:taxon-name><tp:taxon-name-part taxon-name-part-type="genus" reg="Oligoneuriopsis">O.</tp:taxon-name-part> <tp:taxon-name-part taxon-name-part-type="species" reg="villosus">villosus</tp:taxon-name-part></tp:taxon-name></italic> sp. nov.).</p></caption><graphic xmlns:xlink="http://www.w3.org/1999/xlink" xlink:href="zookeys-872-101-g010.jpg" position="float" orientation="portrait" xlink:type="simple" id="oo_328181.jpg"><uri content-type="original_file" xlink:type="simple">https://binary.pensoft.net/fig/328181</uri></graphic></fig><p>Larvae were predominantly distributed in river sections with accelerated current and with a minimum amount of alluvial silt. Large larvae (more than 1 cm) were found along stony margins of riffles, while small and medium-sized larvae (up to 1 cm) dwelt anywhere in the riffles.</p><p>Water quality at collection sites in Khuzestan Province was good, with pH 8.0–8.4, conductivity 620–760 µS.cm<sup>-1</sup>, salinity 0.3–0.4 ‰, and temperature 21–29 °C (conductivity and salinity measured on two localities only – the tributary of Marun Rud River and Balarud River). At collection sites in Hormozgan Province, abiotic factors were as following: conductivity 1520-1646 µS.cm, salinity 0.8 ‰, and temperature 32–34 °C.</p><p>Emergence of the species can be expected between June and July, as most of larvae occurring in all the localities were small and/or middle-sized at the time of collection. Mayfly taxa found in the same localities included: <italic><tp:taxon-name><tp:taxon-name-part taxon-name-part-type="genus" reg="Baetis">Baetis</tp:taxon-name-part></tp:taxon-name></italic> s. str. (<tp:taxon-name><tp:taxon-name-part taxon-name-part-type="family">Baetidae</tp:taxon-name-part></tp:taxon-name>), <italic><tp:taxon-name><tp:taxon-name-part taxon-name-part-type="genus" reg="Labiobaetis">Labiobaetis</tp:taxon-name-part></tp:taxon-name></italic> sp. (<tp:taxon-name><tp:taxon-name-part taxon-name-part-type="family">Baetidae</tp:taxon-name-part></tp:taxon-name>), <italic><tp:taxon-name><tp:taxon-name-part taxon-name-part-type="genus" reg="Nigrobaetis">Nigrobaetis</tp:taxon-name-part></tp:taxon-name></italic> sp. (<tp:taxon-name><tp:taxon-name-part taxon-name-part-type="family">Baetidae</tp:taxon-name-part></tp:taxon-name>), <italic><tp:taxon-name><tp:taxon-name-part taxon-name-part-type="genus" reg="Rhithrogena">Rhithrogena</tp:taxon-name-part></tp:taxon-name></italic> sp. (<tp:taxon-name><tp:taxon-name-part taxon-name-part-type="family">Heptageniidae</tp:taxon-name-part></tp:taxon-name>), <italic><tp:taxon-name><tp:taxon-name-part taxon-name-part-type="genus" reg="Electrogena">Electrogena</tp:taxon-name-part></tp:taxon-name></italic> sp. (<tp:taxon-name><tp:taxon-name-part taxon-name-part-type="family">Heptageniidae</tp:taxon-name-part></tp:taxon-name>), <italic><tp:taxon-name><tp:taxon-name-part taxon-name-part-type="genus" reg="Choroterpes">Choroterpes</tp:taxon-name-part></tp:taxon-name></italic> sp. (<tp:taxon-name><tp:taxon-name-part taxon-name-part-type="family">Leptophlebiidae</tp:taxon-name-part></tp:taxon-name>), <italic><tp:taxon-name><tp:taxon-name-part taxon-name-part-type="genus" reg="Caenis">Caenis</tp:taxon-name-part></tp:taxon-name></italic> sp. (<tp:taxon-name><tp:taxon-name-part taxon-name-part-type="family">Caenidae</tp:taxon-name-part></tp:taxon-name>), and <italic><tp:taxon-name><tp:taxon-name-part taxon-name-part-type="genus" reg="Prosopistoma">Prosopistoma</tp:taxon-name-part></tp:taxon-name></italic> sp. (<tp:taxon-name><tp:taxon-name-part taxon-name-part-type="family">Prosopistomatidae</tp:taxon-name-part></tp:taxon-name>).</p></tp:treatment-sec><tp:treatment-sec sec-type="diagnosis" id="SECID0E61BG"><title>Diagnosis.</title><p>According to the combination of following diagnostic characters, <italic><tp:taxon-name><tp:taxon-name-part taxon-name-part-type="genus" reg="Oligoneuriopsis">O.</tp:taxon-name-part> <tp:taxon-name-part taxon-name-part-type="species" reg="villosus">villosus</tp:taxon-name-part></tp:taxon-name></italic> sp. nov. can be distinguished from all other representatives of the genus <italic><tp:taxon-name><tp:taxon-name-part taxon-name-part-type="genus" reg="Oligoneuriopsis">Oligoneuriopsis</tp:taxon-name-part></tp:taxon-name></italic> worldwide:</p><p>• head widest across posterolateral corners (Fig. <xref ref-type="fig" rid="F5">5D, F</xref>);</p><p>• row of long setae along all length of middle- and hind femora and tibiae (Fig. <xref ref-type="fig" rid="F6">6A, D, E, H, I</xref>);</p><p>• posteromedian projections on abdominal terga absent (Fig. <xref ref-type="fig" rid="F5">5A</xref>);</p><p>• colouration of abdominal terga dark brown with two pale dots medially (Fig. <xref ref-type="fig" rid="F5">5A</xref>);</p><p>• setae on surface of terga and gills elongated and bluntly pointed (Figs <xref ref-type="fig" rid="F7">7F, H, J</xref>, <xref ref-type="fig" rid="F8">8D</xref>);</p><p>• posterolateral projections of abdominal segments diverging from body axis (Fig. <xref ref-type="fig" rid="F7">7A, B</xref>);</p><p>• posteromedial setae on sterna III–IV very long and dense, some more than 20× longer than wide (Fig. <xref ref-type="fig" rid="F8">8A–C</xref>);</p><p>• first gill plate markedly smaller than the remaining pairs (Fig. <xref ref-type="fig" rid="F7">7F, G</xref>);</p><p>• setae on inner distal margin of gill plates II–VII long (Fig. <xref ref-type="fig" rid="F7">7H–K</xref>);</p><p>• setae on ventral surface of gill plates near inner distal margin present (Fig. <xref ref-type="fig" rid="F7">7I, K</xref>);</p><p>• paracercus fully developed (Fig. <xref ref-type="fig" rid="F5">5A, B</xref>);</p><p>• caudal filaments dark in proximal half, distinct dark band in the middle missing (Fig. <xref ref-type="fig" rid="F5">5A, B</xref>).</p></tp:treatment-sec><tp:treatment-sec sec-type="description" id="SECID0ED5BG"><title>Description.</title><p><bold><italic>Larva.</italic></bold> Mature larvae: body length 13–16 mm (female), 11–12 mm (male), length of cerci approximately 0.4–0.5× body length, paracercus slightly shorter.</p><p><italic>Colouration</italic> (Fig. <xref ref-type="fig" rid="F5">5A, B</xref>). Head, thorax and abdomen greyish dark brown with distinctive light (yellowish) ornamentation. When fixed in ethanol, general colouration paler, brown. Legs yellowish with distinctive brown ornamentation forming bands. This colouration apparent only in larger larvae, more than 1 cm long. Smaller larvae uniformly pale, yellowish.</p><p><italic>Head</italic>. Greyish dark brown, foremargin of head darker, occipital area with yellowish ornamentation forming four longitudinal stripes merging behind ocellar part of head. Antennae yellowish brown proximally, brown distally. Head width/length 1 : 1.2 (Fig. <xref ref-type="fig" rid="F5">5C–F</xref>). Eyes black, slightly exceeding contour of head in dorsal view in males; distance between eyes 2.2× narrower than eye width in males and 1.5× wider than eye width in females (Fig. <xref ref-type="fig" rid="F5">5D, F</xref>). Foremargin of head dark, bordered by dense fringe of long bristle-like setae. Labium ventrally with numerous flattened setae of different length not arranged in rows along proximal margin of paraglossae (Fig. <xref ref-type="fig" rid="F5">5H–J</xref>). Similar setae also situated sparsely along inner margin of paraglossae (Fig. <xref ref-type="fig" rid="F5">5H</xref>). Dorsal side of first segment of labial palp with group of 15–25 thin setae distally (Fig. <xref ref-type="fig" rid="F5">5G</xref>).</p><p><italic>Thorax</italic>. Greyish dark brown, with yellowish spots submedially on prothorax and yellowish spots and longitudinal stripes on mesothorax. Pleural and ventral part of thorax brown. Legs yellowish-brown, with distinct brown ornamentation (Fig. <xref ref-type="fig" rid="F5">5B</xref>). Coxae and trochanters brown. Proximal half of femora brown, distal half yellowish-brown. Tibiae with narrow brown bands distally and proximally, tarsi with narrow brown band distally. Forecoxae distally with numerous long, bristle-like setae and with about 15 long, thin hair-like setae on inner margin. Foretrochanters distally with numerous long, bristle-like setae. Forefemora length 2–2.5× width; dorsal surface of forefemora covered with scattered flattened setae of various length; dense group of pointed long flattened setae submarginally near filtering setae; outer margin of forefemora bordered by conspicuous fringe of long hair-like setae (Fig. <xref ref-type="fig" rid="F6">6C</xref>). Filtering setae of femora and tibiae brown. Foretibiae dorsally with irregular row of bristle-like setae in distal quarter (Fig. <xref ref-type="fig" rid="F6">6G</xref>); ventrally with 2–3 subapical setae and several setae apically (Fig. <xref ref-type="fig" rid="F6">6F</xref>). Foretarsi distally with groups of pointed setae. Foreclaws heavily sclerotised at apex, with 6–7 denticles. Middle and hind femora and tibiae with dense fringe of long, hair-like setae along entire length of outer margin (Fig. <xref ref-type="fig" rid="F6">6A, D, E, H, I</xref>). Some hair-like setae present on outer margin of tarsi as well (Fig. <xref ref-type="fig" rid="F6">6I</xref>). Fringes of hair-like setae on femora and middle and hind tibiae are apparent also in (pale) early-instar larvae.</p><p><italic>Abdomen</italic>. Greyish dark brown, with pair of submedian smudged yellowish spots and conspicuous sublateral yellowish pattern (Fig. <xref ref-type="fig" rid="F5">5A</xref>). Ventral part of abdomen greyish dark brown, with conspicuous yellowish pattern (Fig. <xref ref-type="fig" rid="F5">5B</xref>). Posterolateral processes present on abdominal segments II–IX; bent outwards, apices slightly inwards (Fig. <xref ref-type="fig" rid="F7">7A, B</xref>). Terga sparsely covered with flattened setae of various sizes mixed with numerous microtrichia, largest setae elongated and bluntly pointed apically (Fig. <xref ref-type="fig" rid="F8">8D</xref>). Some sterna with densely assembled setae posteromedially (most prominent on sterna III–IV, present also on sternum V). Individual setae distinctly elongated, some more than 20× longer than wide, see Fig. <xref ref-type="fig" rid="F8">8A–C</xref>). Sternum IX with wide rounded incision posteriorly, equipped with tiny spines.</p><p><italic>Gills</italic> (Fig. <xref ref-type="fig" rid="F7">7</xref>). Gill I asymmetric, bluntly pointed apically (Fig. <xref ref-type="fig" rid="F7">7F, G</xref>), markedly smaller and more elongated than following gills, which are oval and almost symmetric (Fig. <xref ref-type="fig" rid="F7">7D, E, H–K</xref>). Size ratio between gill I and IV approximately 0.8 : 1 (length) and 0.7 : 1 (width). All gill pairs equipped with bundle of whitish filaments slightly shorter than respective gill plate (filaments are slightly longer in gill I). Dorsal surface of gill I covered with elongated setae of various size (Fig. <xref ref-type="fig" rid="F7">7F</xref>). Ventral surface of gill I with submarginal setae only (Fig. <xref ref-type="fig" rid="F7">7G</xref>). Dorsal surface of gills II–VII with sparsely scattered, elongated, and bluntly pointed setae (Fig. <xref ref-type="fig" rid="F7">7D, H, J</xref>). Similar setae occurring also on margins of gill plates. Setae bordering inner part of distal margin relatively long (Fig. <xref ref-type="fig" rid="F7">7H–K</xref>). Ventral surface of gill plates II–VII with numerous hair-like setae along outer margin of ventral cavity (Fig. <xref ref-type="fig" rid="F7">7E, I, K</xref>). These setae slightly plumose. Second group of minute setae situated near inner distal margin (Fig. <xref ref-type="fig" rid="F7">7I, K</xref>).</p><p><italic>Cerci</italic> dark brown, lighter towards apex, with inner marginal fringe of fine hair-like setae. Paracercus reaching approx. 2/3 of cerci length, with dense setation laterally (Fig. <xref ref-type="fig" rid="F5">5A, B</xref>).</p><p><bold><italic>Egg.</italic></bold> Shape of eggs studied deformed due to extraction from mature larvae (Fig. <xref ref-type="fig" rid="F8">8E</xref>). Eggs 250–320 μm long and 190–240 μm wide; chorionic surface covered with circled terminal fibre clusters (diameter 10 μm). Micropyle shallow, circular; sperm guide well apparent (Fig. <xref ref-type="fig" rid="F8">8E</xref>). Terminal fibre clusters finely sculptured, with leaf-like, flat microstructures (Fig. <xref ref-type="fig" rid="F8">8F</xref>).</p><p><bold><italic>Imago and subimago.</italic></bold> Unknown.</p></tp:treatment-sec><tp:treatment-sec sec-type="Affinities" id="SECID0ESDAI"><title>Affinities.</title><p>The establishment of the generic attribution of <italic><tp:taxon-name><tp:taxon-name-part taxon-name-part-type="genus" reg="Oligoneuriopsis">O.</tp:taxon-name-part> <tp:taxon-name-part taxon-name-part-type="species" reg="villosus">villosus</tp:taxon-name-part></tp:taxon-name></italic> sp. nov. is not straightforward, although affinities to the genera <italic><tp:taxon-name><tp:taxon-name-part taxon-name-part-type="genus" reg="Oligoneuriella">Oligoneuriella</tp:taxon-name-part></tp:taxon-name></italic> Ulmer, 1924 and <italic><tp:taxon-name><tp:taxon-name-part taxon-name-part-type="genus" reg="Oligoneuriopsis">Oligoneuriopsis</tp:taxon-name-part></tp:taxon-name></italic> Crass, 1947 are obvious based on the shape of head, legs, and gills (see <xref ref-type="bibr" rid="B13">Edmunds 1961</xref>; <xref ref-type="bibr" rid="B6">Bauernfeind and Soldán 2012</xref>). However, differences between <italic><tp:taxon-name><tp:taxon-name-part taxon-name-part-type="genus" reg="Oligoneuriella">Oligoneuriella</tp:taxon-name-part></tp:taxon-name></italic> and <italic><tp:taxon-name><tp:taxon-name-part taxon-name-part-type="genus" reg="Oligoneuriopsis">Oligoneuriopsis</tp:taxon-name-part></tp:taxon-name></italic> are very subtle and the separation of these genera is not clear. The first description of the genus <italic><tp:taxon-name><tp:taxon-name-part taxon-name-part-type="genus" reg="Oligoneuriopsis">Oligoneuriopsis</tp:taxon-name-part></tp:taxon-name></italic> was published by <xref ref-type="bibr" rid="B9">Crass (1947)</xref>, with the type species <italic><tp:taxon-name><tp:taxon-name-part taxon-name-part-type="genus" reg="Oligoneuriopsis">Oligoneuriopsis</tp:taxon-name-part> <tp:taxon-name-part taxon-name-part-type="species" reg="lawrencei">lawrencei</tp:taxon-name-part></tp:taxon-name></italic> Crass, 1947, mainly based on the adult stage. Its larva was not described in detail, but briefly commented as being identical to larvae described and depicted earlier by <xref ref-type="bibr" rid="B5">Barnard (1940)</xref>, who assigned them to “<italic><tp:taxon-name><tp:taxon-name-part taxon-name-part-type="genus" reg="Elassoneuria">Elassoneuria</tp:taxon-name-part> <tp:taxon-name-part taxon-name-part-type="species" reg="trimeniana">trimeniana</tp:taxon-name-part></tp:taxon-name></italic>”. This opinion is followed by later authors, for example <xref ref-type="bibr" rid="B12">Demoulin (1970)</xref>. <xref ref-type="bibr" rid="B13">Edmunds (1961)</xref> considered <italic><tp:taxon-name><tp:taxon-name-part taxon-name-part-type="genus" reg="Oligoneuriopsis">Oligoneuriopsis</tp:taxon-name-part></tp:taxon-name></italic> as closely related to <italic><tp:taxon-name><tp:taxon-name-part taxon-name-part-type="genus" reg="Oligoneuriella">Oligoneuriella</tp:taxon-name-part></tp:taxon-name></italic>. In the larval key to genera, the presence of the lamella of gill I in <italic><tp:taxon-name><tp:taxon-name-part taxon-name-part-type="genus" reg="Oligoneuriella">Oligoneuriella</tp:taxon-name-part></tp:taxon-name></italic> and its absence in <italic><tp:taxon-name><tp:taxon-name-part taxon-name-part-type="genus" reg="Oligoneuriopsis">Oligoneuriopsis</tp:taxon-name-part></tp:taxon-name></italic> was used as the crucial diagnostic character separating the genera (<xref ref-type="bibr" rid="B13">Edmunds 1961</xref>). Nevertheless, <xref ref-type="bibr" rid="B2">Agnew (1980)</xref> clearly stated that this character is not valid, since a small lamella is present also in <italic><tp:taxon-name><tp:taxon-name-part taxon-name-part-type="genus" reg="Oligoneuriopsis">Oligoneuriopsis</tp:taxon-name-part></tp:taxon-name></italic>, including the type species <italic><tp:taxon-name><tp:taxon-name-part taxon-name-part-type="genus" reg="Oligoneuriopsis">O.</tp:taxon-name-part> <tp:taxon-name-part taxon-name-part-type="species" reg="lawrencei">lawrencei</tp:taxon-name-part></tp:taxon-name></italic>. Instead, he proposed the arrangement of the setae medially on abdominal sterna being more developed in <italic><tp:taxon-name><tp:taxon-name-part taxon-name-part-type="genus" reg="Oligoneuriopsis">Oligoneuriopsis</tp:taxon-name-part></tp:taxon-name></italic> than in <italic><tp:taxon-name><tp:taxon-name-part taxon-name-part-type="genus" reg="Oligoneuriella">Oligoneuriella</tp:taxon-name-part></tp:taxon-name></italic> as a reliable diagnostic character. <xref ref-type="bibr" rid="B6">Bauernfeind and Soldán (2012)</xref> mentioned more conspicuous, very long setae medially on sterna, lamella of gill I reduced, membranous, and cerci with dark band in the middle as diagnostic for <italic><tp:taxon-name><tp:taxon-name-part taxon-name-part-type="genus" reg="Oligoneuriopsis">Oligoneuriopsis</tp:taxon-name-part></tp:taxon-name></italic>. In our view, the length of posteromedial setae on sterna probably mostly represents a reliable character, although it varies, and the setae are reported 3–6× longer than wide in known species of <italic><tp:taxon-name><tp:taxon-name-part taxon-name-part-type="genus" reg="Oligoneuriella">Oligoneuriella</tp:taxon-name-part></tp:taxon-name></italic> (<xref ref-type="bibr" rid="B20">Sroka et al. 2015</xref>) and even more than 10× longer than wide in <italic><tp:taxon-name><tp:taxon-name-part taxon-name-part-type="genus" reg="Oligoneuriella">Oligoneuriella</tp:taxon-name-part> <tp:taxon-name-part taxon-name-part-type="species" reg="tuberculata">tuberculata</tp:taxon-name-part></tp:taxon-name></italic> sp. nov., described above. However, in <italic><tp:taxon-name><tp:taxon-name-part taxon-name-part-type="genus" reg="Oligoneuriopsis">O.</tp:taxon-name-part> <tp:taxon-name-part taxon-name-part-type="species" reg="villosus">villosus</tp:taxon-name-part></tp:taxon-name></italic> sp. nov., some of these setae are more than 20× longer than wide (Fig. <xref ref-type="fig" rid="F8">8B, C</xref>), which fulfils the criteria for <italic><tp:taxon-name><tp:taxon-name-part taxon-name-part-type="genus" reg="Oligoneuriopsis">Oligoneuriopsis</tp:taxon-name-part></tp:taxon-name></italic> and roughly also agrees with our observation of setae length in <italic><tp:taxon-name><tp:taxon-name-part taxon-name-part-type="genus" reg="Oligoneuriopsis">Oligoneuriopsis</tp:taxon-name-part> <tp:taxon-name-part taxon-name-part-type="species" reg="skhounate">skhounate</tp:taxon-name-part></tp:taxon-name></italic> from North Africa. We observed that the lamella of gill I in <italic><tp:taxon-name><tp:taxon-name-part taxon-name-part-type="genus" reg="Oligoneuriopsis">O.</tp:taxon-name-part> <tp:taxon-name-part taxon-name-part-type="species" reg="skhounate">skhounate</tp:taxon-name-part></tp:taxon-name></italic> is small-sized compared to other gills, but structurally not different. The same condition applies also to <italic><tp:taxon-name><tp:taxon-name-part taxon-name-part-type="genus" reg="Oligoneuriopsis">O.</tp:taxon-name-part> <tp:taxon-name-part taxon-name-part-type="species" reg="villosus">villosus</tp:taxon-name-part></tp:taxon-name></italic> sp. nov. (Fig. <xref ref-type="fig" rid="F7">7C</xref>). A clearer morphological definition of <italic><tp:taxon-name><tp:taxon-name-part taxon-name-part-type="genus" reg="Oligoneuriopsis">Oligoneuriopsis</tp:taxon-name-part></tp:taxon-name></italic> would be possible after a more thorough study of the Afrotropical material, including the type species <italic><tp:taxon-name><tp:taxon-name-part taxon-name-part-type="genus" reg="Oligoneuriopsis">O.</tp:taxon-name-part> <tp:taxon-name-part taxon-name-part-type="species" reg="lawrencei">lawrencei</tp:taxon-name-part></tp:taxon-name></italic>, as already pointed out by <xref ref-type="bibr" rid="B6">Bauernfeind and Soldán (2012)</xref>. Ideally such a study should also include adults, since several adult characters separating <italic><tp:taxon-name><tp:taxon-name-part taxon-name-part-type="genus" reg="Oligoneuriella">Oligoneuriella</tp:taxon-name-part></tp:taxon-name></italic> from <italic><tp:taxon-name><tp:taxon-name-part taxon-name-part-type="genus" reg="Oligoneuriopsis">Oligoneuriopsis</tp:taxon-name-part></tp:taxon-name></italic> have been published, mostly concerning wing venation and male genitalia (<xref ref-type="bibr" rid="B6">Bauernfeind and Soldán 2012</xref>).</p><p>At this time, we consider it justified to assign the new species to <italic><tp:taxon-name><tp:taxon-name-part taxon-name-part-type="genus" reg="Oligoneuriopsis">Oligoneuriopsis</tp:taxon-name-part></tp:taxon-name></italic> based on following characters shared with <italic><tp:taxon-name><tp:taxon-name-part taxon-name-part-type="genus" reg="Oligoneuriopsis">O.</tp:taxon-name-part> <tp:taxon-name-part taxon-name-part-type="species" reg="skhounate">skhounate</tp:taxon-name-part></tp:taxon-name></italic> (and presumably also with other Afrotropical representatives of <italic><tp:taxon-name><tp:taxon-name-part taxon-name-part-type="genus" reg="Oligoneuriopsis">Oligoneuriopsis</tp:taxon-name-part></tp:taxon-name></italic>): (i) setae posteromedially on abdominal sterna very long, some more than 20× longer than wide; (ii) lamella of gill I significantly smaller than remaining gill pairs; and (iii) row of setae along entire length of posterior margin of femora and outer margin of tibiae on middle and hind legs. The second and third characters are also depicted in the figures provided by <xref ref-type="bibr" rid="B5">Barnard (1940)</xref>, presumably representing the larva of <italic><tp:taxon-name><tp:taxon-name-part taxon-name-part-type="genus" reg="Oligoneuriopsis">O.</tp:taxon-name-part> <tp:taxon-name-part taxon-name-part-type="species" reg="lawrencei">lawrencei</tp:taxon-name-part></tp:taxon-name></italic>, which supports their diagnostic value for the separation of <italic><tp:taxon-name><tp:taxon-name-part taxon-name-part-type="genus" reg="Oligoneuriopsis">Oligoneuriopsis</tp:taxon-name-part></tp:taxon-name></italic> from <italic><tp:taxon-name><tp:taxon-name-part taxon-name-part-type="genus" reg="Oligoneuriella">Oligoneuriella</tp:taxon-name-part></tp:taxon-name></italic>.</p><p>In the genus <italic><tp:taxon-name><tp:taxon-name-part taxon-name-part-type="genus" reg="Oligoneuriopsis">Oligoneuriopsis</tp:taxon-name-part></tp:taxon-name></italic>, six species have been described up to now (<xref ref-type="bibr" rid="B6">Bauernfeind and Soldán 2012</xref>). Five of them are distributed exclusively in the Afrotropics; only a single species, <italic><tp:taxon-name><tp:taxon-name-part taxon-name-part-type="genus" reg="Oligoneuriopsis">O.</tp:taxon-name-part> <tp:taxon-name-part taxon-name-part-type="species" reg="skhounate">skhounate</tp:taxon-name-part></tp:taxon-name></italic>, occurs also in the Palaearctic (North Africa and the Iberian Peninsula). The occurrence of Afrotropical species in Iran is extremely unlikely (even more when taking into account that most species are known from South Africa only). Nevertheless, all these species can be morphologically distinguished from <italic><tp:taxon-name><tp:taxon-name-part taxon-name-part-type="genus" reg="Oligoneuriopsis">O.</tp:taxon-name-part> <tp:taxon-name-part taxon-name-part-type="species" reg="villosus">villosus</tp:taxon-name-part></tp:taxon-name></italic> sp. nov. (except <italic><tp:taxon-name><tp:taxon-name-part taxon-name-part-type="genus" reg="Oligoneuriella">O.</tp:taxon-name-part> <tp:taxon-name-part taxon-name-part-type="species" reg="dobbsi">dobbsi</tp:taxon-name-part></tp:taxon-name></italic> (Eaton, 1912) with unknown larva).</p><p><italic><tp:taxon-name><tp:taxon-name-part taxon-name-part-type="genus" reg="Oligoneuriopsis">Oligoneuriopsis</tp:taxon-name-part> <tp:taxon-name-part taxon-name-part-type="species" reg="lawrencei">lawrencei</tp:taxon-name-part></tp:taxon-name></italic> Crass, 1947 differs in the shape of head, widest anterior to the eyes (<xref ref-type="bibr" rid="B1">Agnew 1973</xref>, fig. 1) contrary to <italic><tp:taxon-name><tp:taxon-name-part taxon-name-part-type="genus" reg="Oligoneuriopsis">O.</tp:taxon-name-part> <tp:taxon-name-part taxon-name-part-type="species" reg="villosus">villosus</tp:taxon-name-part></tp:taxon-name></italic> sp. nov. with the head widest across posterolateral corners (Fig. <xref ref-type="fig" rid="F5">5D, F</xref>). Furthermore, <italic><tp:taxon-name><tp:taxon-name-part taxon-name-part-type="genus" reg="Oligoneuriopsis">O.</tp:taxon-name-part> <tp:taxon-name-part taxon-name-part-type="species" reg="lawrencei">lawrencei</tp:taxon-name-part></tp:taxon-name></italic> possesses very long setae on margin of gill plates (<xref ref-type="bibr" rid="B2">Agnew 1980</xref>, fig. 8). <italic><tp:taxon-name><tp:taxon-name-part taxon-name-part-type="genus" reg="Oligoneuriella">O.</tp:taxon-name-part> <tp:taxon-name-part taxon-name-part-type="species" reg="jessicae">jessicae</tp:taxon-name-part></tp:taxon-name></italic> Agnew, 1973 profoundly differs by having posteromedial spine-like projections on abdominal terga (<xref ref-type="bibr" rid="B1">Agnew 1973</xref>, fig. 1), missing in <italic><tp:taxon-name><tp:taxon-name-part taxon-name-part-type="genus" reg="Oligoneuriopsis">O.</tp:taxon-name-part> <tp:taxon-name-part taxon-name-part-type="species" reg="villosus">villosus</tp:taxon-name-part></tp:taxon-name></italic> sp. nov. (Fig. <xref ref-type="fig" rid="F5">5A</xref>). <italic><tp:taxon-name><tp:taxon-name-part taxon-name-part-type="genus" reg="Oligoneuriella">O.</tp:taxon-name-part> <tp:taxon-name-part taxon-name-part-type="species" reg="elisabethae">elisabethae</tp:taxon-name-part></tp:taxon-name></italic> Agnew, 1973 differs from <italic><tp:taxon-name><tp:taxon-name-part taxon-name-part-type="genus" reg="Oligoneuriopsis">O.</tp:taxon-name-part> <tp:taxon-name-part taxon-name-part-type="species" reg="villosus">villosus</tp:taxon-name-part></tp:taxon-name></italic> sp. nov. in colouration. <italic><tp:taxon-name><tp:taxon-name-part taxon-name-part-type="genus" reg="Oligoneuriella">O.</tp:taxon-name-part> <tp:taxon-name-part taxon-name-part-type="species" reg="elisabethae">elisabethae</tp:taxon-name-part></tp:taxon-name></italic> exhibits a uniform light brown colour, without any indication of an abdominal pattern (<xref ref-type="bibr" rid="B1">Agnew 1973</xref>), whereas <italic><tp:taxon-name><tp:taxon-name-part taxon-name-part-type="genus" reg="Oligoneuriopsis">O.</tp:taxon-name-part> <tp:taxon-name-part taxon-name-part-type="species" reg="villosus">villosus</tp:taxon-name-part></tp:taxon-name></italic> sp. nov. possesses a distinct pair of submedian, smudged, yellowish spots and a conspicuous, sublateral, yellowish pattern on the dorsal side of abdomen (Fig. <xref ref-type="fig" rid="F5">5A</xref>).</p><p>The nearest distributed congeneric species <italic><tp:taxon-name><tp:taxon-name-part taxon-name-part-type="genus" reg="Oligoneuriopsis">O.</tp:taxon-name-part> <tp:taxon-name-part taxon-name-part-type="species" reg="skhounate">skhounate</tp:taxon-name-part></tp:taxon-name></italic> is morphologically similar to <italic><tp:taxon-name><tp:taxon-name-part taxon-name-part-type="genus" reg="Oligoneuriopsis">O.</tp:taxon-name-part> <tp:taxon-name-part taxon-name-part-type="species" reg="villosus">villosus</tp:taxon-name-part></tp:taxon-name></italic> sp. nov. It even shares the colouration pattern of legs with alternating darker and lighter bands (Fig. <xref ref-type="fig" rid="F5">5B</xref>; <xref ref-type="bibr" rid="B10">Dakki and Giudicelli 1980</xref>, figs 28, 29). Nevertheless, several morphological characters allow the separation of these two species: (i) setae on the surface of gills and terga are shorter in <italic><tp:taxon-name><tp:taxon-name-part taxon-name-part-type="genus" reg="Oligoneuriopsis">O.</tp:taxon-name-part> <tp:taxon-name-part taxon-name-part-type="species" reg="skhounate">skhounate</tp:taxon-name-part></tp:taxon-name></italic>, longer and more pointed in <italic><tp:taxon-name><tp:taxon-name-part taxon-name-part-type="genus" reg="Oligoneuriopsis">O.</tp:taxon-name-part> <tp:taxon-name-part taxon-name-part-type="species" reg="villosus">villosus</tp:taxon-name-part></tp:taxon-name></italic> sp. nov. (Fig. <xref ref-type="fig" rid="F8">8D</xref>); (ii) colouration is different, prominent posteromedian pale spot on terga in <italic><tp:taxon-name><tp:taxon-name-part taxon-name-part-type="genus" reg="Oligoneuriopsis">O.</tp:taxon-name-part> <tp:taxon-name-part taxon-name-part-type="species" reg="skhounate">skhounate</tp:taxon-name-part></tp:taxon-name></italic> (<xref ref-type="bibr" rid="B10">Dakki and Giudicelli 1980</xref>, fig. 20) is missing in <italic><tp:taxon-name><tp:taxon-name-part taxon-name-part-type="genus" reg="Oligoneuriopsis">O.</tp:taxon-name-part> <tp:taxon-name-part taxon-name-part-type="species" reg="villosus">villosus</tp:taxon-name-part></tp:taxon-name></italic> sp. nov. (Fig. <xref ref-type="fig" rid="F5">5A</xref>). Moreover, the dark band at half length of caudal filaments, depicted for <italic><tp:taxon-name><tp:taxon-name-part taxon-name-part-type="genus" reg="Oligoneuriopsis">O.</tp:taxon-name-part> <tp:taxon-name-part taxon-name-part-type="species" reg="skhounate">skhounate</tp:taxon-name-part></tp:taxon-name></italic> (<xref ref-type="bibr" rid="B10">Dakki and Giudicelli 1980</xref>; fig. 20), is also missing in <italic><tp:taxon-name><tp:taxon-name-part taxon-name-part-type="genus" reg="Oligoneuriopsis">O.</tp:taxon-name-part> <tp:taxon-name-part taxon-name-part-type="species" reg="villosus">villosus</tp:taxon-name-part></tp:taxon-name></italic> sp. nov. (Fig. <xref ref-type="fig" rid="F5">5A, B</xref>); (iii) in <italic><tp:taxon-name><tp:taxon-name-part taxon-name-part-type="genus" reg="Oligoneuriopsis">O.</tp:taxon-name-part> <tp:taxon-name-part taxon-name-part-type="species" reg="skhounate">skhounate</tp:taxon-name-part></tp:taxon-name></italic>, posterolateral projections of abdominal segments are oriented parallel to the body axis, and lateral margins of individual segments are convex (<xref ref-type="bibr" rid="B10">Dakki and Giudicelli 1980</xref>, fig. 20). In <italic><tp:taxon-name><tp:taxon-name-part taxon-name-part-type="genus" reg="Oligoneuriopsis">O.</tp:taxon-name-part> <tp:taxon-name-part taxon-name-part-type="species" reg="villosus">villosus</tp:taxon-name-part></tp:taxon-name></italic> sp. nov., posterolateral projections of abdominal segments are diverging from the body axis, with lateral margins straight or slightly concave (Fig. <xref ref-type="fig" rid="F7">7A, B</xref>).</p><p><xref ref-type="bibr" rid="B3">Al-Zubaidi and Al-Kayatt (1986)</xref> without further details already reported findings of <italic><tp:taxon-name><tp:taxon-name-part taxon-name-part-type="genus" reg="Oligoneuriopsis">Oligoneuriopsis</tp:taxon-name-part></tp:taxon-name></italic> sp. from north Iraq. An unidentified species of <italic><tp:taxon-name><tp:taxon-name-part taxon-name-part-type="genus" reg="Oligoneuriopsis">Oligoneuriopsis</tp:taxon-name-part></tp:taxon-name></italic> was also collected recently from the same area and deposited in the Bold database as <italic><tp:taxon-name><tp:taxon-name-part taxon-name-part-type="genus" reg="Oligoneuriopsis">Oligoneuriopsis</tp:taxon-name-part></tp:taxon-name></italic> sp. MAA01. This record contains two barcode sequences, which are not publicly accessible, but exhibiting 90.03–90.63% similarity to the haplotypes of <italic><tp:taxon-name><tp:taxon-name-part taxon-name-part-type="genus" reg="Oligoneuriopsis">O.</tp:taxon-name-part> <tp:taxon-name-part taxon-name-part-type="species" reg="villosus">villosus</tp:taxon-name-part></tp:taxon-name></italic> sp. nov. sequenced in the present study. This level of similarity rather corresponds with interspecific distances found in <tp:taxon-name><tp:taxon-name-part taxon-name-part-type="family">Oligoneuriidae</tp:taxon-name-part></tp:taxon-name> (see Fig. <xref ref-type="fig" rid="F11">11C</xref>). Therefore, we may assume the existence of more <italic><tp:taxon-name><tp:taxon-name-part taxon-name-part-type="genus" reg="Oligoneuriopsis">Oligoneuriopsis</tp:taxon-name-part></tp:taxon-name></italic> species in the Middle East.</p></tp:treatment-sec><tp:treatment-sec sec-type="Molecular species delimitation" id="SECID0EN1AI"><title>Molecular species delimitation.</title><p>The ABGD analysis of the COI distance matrix generated 11 stable groups (Fig. <xref ref-type="fig" rid="F11">11A</xref>). The mean genetic distances within groups generated by ABGD ranged between 0.003 and 0.011 and the mean distances between groups between 0.060 and 0.234; for the histogram of distances see Fig. <xref ref-type="fig" rid="F11">11C</xref>.</p><p>The GMYC model recognised 11 ML entities, with confidence interval 11–11 (Fig. <xref ref-type="fig" rid="F11">11A, B</xref>). We used single threshold GMYC, since multiple threshold is prone to over splitting species that are not evenly sampled throughout its distributional area (<xref ref-type="bibr" rid="B14">Fujisawa and Barraclough 2013</xref>; <xref ref-type="bibr" rid="B15">Hrivniak et al. 2019</xref>). The Maximum Likelihood of GMYC model was 197.4186, compared to the likelihood of the null model 181.5407. The likelihood ratio test significantly rejected the null model expecting uniform coalescent branching rates across entire tree (likelihood ratio=31.75579, p=1.271505e-07).</p><fig id="F11" position="float" orientation="portrait"><object-id xmlns:xlink="http://www.w3.org/1999/xlink" content-type="doi" xlink:type="simple">10.3897/zookeys.872.36098.figure11</object-id><object-id xmlns:xlink="http://www.w3.org/1999/xlink" content-type="arpha" xlink:type="simple">383EAFC1B44C5B0FB80BE9C571E7314B</object-id><label>Figure 11.</label><caption><p>Results of the molecular species delimitation: <bold>A</bold> maximum clade credibility COI gene tree. The red branches represent species delimited by GMYC. Columns on the right illustrate groups delimited by both approaches used <bold>B</bold> lineage through time plot, generated by GMYC. The red vertical line indicates the threshold time between inter- and intraspecific branching <bold>C</bold> distribution of distances calculated by ABGD.</p></caption><graphic xmlns:xlink="http://www.w3.org/1999/xlink" xlink:href="zookeys-872-101-g011.jpg" position="float" orientation="portrait" xlink:type="simple" id="oo_328182.jpg"><uri content-type="original_file" xlink:type="simple">https://binary.pensoft.net/fig/328182</uri></graphic></fig><p>The clusters delimited as distinct species were congruent in both approaches. Both methods of the molecular species delimitation also unambiguously supported the designation of <italic><tp:taxon-name><tp:taxon-name-part taxon-name-part-type="genus" reg="Oligoneuriella">O.</tp:taxon-name-part> <tp:taxon-name-part taxon-name-part-type="species" reg="tuberculata">tuberculata</tp:taxon-name-part></tp:taxon-name></italic> sp. nov. and <italic><tp:taxon-name><tp:taxon-name-part taxon-name-part-type="genus" reg="Oligoneuriopsis">O.</tp:taxon-name-part> <tp:taxon-name-part taxon-name-part-type="species" reg="villosus">villosus</tp:taxon-name-part></tp:taxon-name></italic> sp. nov., which were recovered as distinct units in both analytical approaches. Apart from the two new species described herein, previously known species recognised as distinct entities in both ABGD and GMYC included <italic><tp:taxon-name><tp:taxon-name-part taxon-name-part-type="genus" reg="Oligoneuriella">O.</tp:taxon-name-part> <tp:taxon-name-part taxon-name-part-type="species" reg="pallida">pallida</tp:taxon-name-part></tp:taxon-name></italic>, <italic><tp:taxon-name><tp:taxon-name-part taxon-name-part-type="genus" reg="Oligoneuriella">O.</tp:taxon-name-part> <tp:taxon-name-part taxon-name-part-type="species" reg="bicaudata">bicaudata</tp:taxon-name-part></tp:taxon-name></italic>, <italic><tp:taxon-name><tp:taxon-name-part taxon-name-part-type="genus" reg="Oligoneuriella">O.</tp:taxon-name-part> <tp:taxon-name-part taxon-name-part-type="species" reg="tskhomelidzei">tskhomelidzei</tp:taxon-name-part></tp:taxon-name></italic>, and <italic><tp:taxon-name><tp:taxon-name-part taxon-name-part-type="genus" reg="Oligoneuriopsis">O.</tp:taxon-name-part> <tp:taxon-name-part taxon-name-part-type="species" reg="skhounate">skhounate</tp:taxon-name-part></tp:taxon-name></italic>. The species identified morphologically as <italic><tp:taxon-name><tp:taxon-name-part taxon-name-part-type="genus" reg="Oligoneuriella">O.</tp:taxon-name-part> <tp:taxon-name-part taxon-name-part-type="species" reg="rhenana">rhenana</tp:taxon-name-part></tp:taxon-name></italic> was split into three putative COI species, which indicates that this widely distributed taxon (occurring in most of Europe, see <xref ref-type="bibr" rid="B6">Bauernfeind and Soldán 2012</xref>) actually represents a species complex. The putative cryptic species within <italic><tp:taxon-name><tp:taxon-name-part taxon-name-part-type="genus" reg="Oligoneuriella">O.</tp:taxon-name-part> <tp:taxon-name-part taxon-name-part-type="species" reg="rhenana">rhenana</tp:taxon-name-part></tp:taxon-name></italic> were left undescribed for the moment, since extensive material was not at our disposal. Within the dataset, a further two unidentified putative species were recognised, one from China and one from Iraq. These clusters possibly represented a further two undescribed species, left unnamed for the time being.</p><p>The analysis of COI corroborated the affinity of <italic><tp:taxon-name><tp:taxon-name-part taxon-name-part-type="genus" reg="Oligoneuriopsis">O.</tp:taxon-name-part> <tp:taxon-name-part taxon-name-part-type="species" reg="villosus">villosus</tp:taxon-name-part></tp:taxon-name></italic> sp. nov. to <italic><tp:taxon-name><tp:taxon-name-part taxon-name-part-type="genus" reg="Oligoneuriopsis">Oligoneuriopsis</tp:taxon-name-part></tp:taxon-name></italic>. From the taxa included, <italic><tp:taxon-name><tp:taxon-name-part taxon-name-part-type="genus" reg="Oligoneuriopsis">O.</tp:taxon-name-part> <tp:taxon-name-part taxon-name-part-type="species" reg="villosus">villosus</tp:taxon-name-part></tp:taxon-name></italic> sp. nov. exhibited the highest sequence similarity with <italic><tp:taxon-name><tp:taxon-name-part taxon-name-part-type="genus" reg="Oligoneuriopsis">O.</tp:taxon-name-part> <tp:taxon-name-part taxon-name-part-type="species" reg="skhounate">skhounate</tp:taxon-name-part></tp:taxon-name></italic> from Southern Spain. However, the distance between <italic><tp:taxon-name><tp:taxon-name-part taxon-name-part-type="genus" reg="Oligoneuriopsis">O.</tp:taxon-name-part> <tp:taxon-name-part taxon-name-part-type="species" reg="villosus">villosus</tp:taxon-name-part></tp:taxon-name></italic> sp. nov. and <italic><tp:taxon-name><tp:taxon-name-part taxon-name-part-type="genus" reg="Oligoneuriopsis">O.</tp:taxon-name-part> <tp:taxon-name-part taxon-name-part-type="species" reg="skhounate">skhounate</tp:taxon-name-part></tp:taxon-name></italic> clearly separated them into two distinct species. Regarding the affinities of <italic><tp:taxon-name><tp:taxon-name-part taxon-name-part-type="genus" reg="Oligoneuriella">O.</tp:taxon-name-part> <tp:taxon-name-part taxon-name-part-type="species" reg="tuberculata">tuberculata</tp:taxon-name-part></tp:taxon-name></italic> sp. nov., <italic><tp:taxon-name><tp:taxon-name-part taxon-name-part-type="genus" reg="Oligoneuriella">O.</tp:taxon-name-part> <tp:taxon-name-part taxon-name-part-type="species" reg="bicaudata">bicaudata</tp:taxon-name-part></tp:taxon-name></italic> was recovered as the most closely related species from the ones sequenced, which is in accordance with the morphological character distributions.</p></tp:treatment-sec><tp:treatment-sec><!--Section generated to contain objects referenced in tp:taxon-treatment.--><table-wrap id="T2" position="float" orientation="portrait"><label>Table 2.</label><caption><p>Summary of main larval characters of <italic><tp:taxon-name><tp:taxon-name-part taxon-name-part-type="genus" reg="Oligoneuriopsis">O.</tp:taxon-name-part> <tp:taxon-name-part taxon-name-part-type="species" reg="villosus">villosus</tp:taxon-name-part></tp:taxon-name></italic> sp. nov. and <italic><tp:taxon-name><tp:taxon-name-part taxon-name-part-type="genus" reg="Oligoneuriella">O.</tp:taxon-name-part> <tp:taxon-name-part taxon-name-part-type="species" reg="tuberculata">tuberculata</tp:taxon-name-part></tp:taxon-name></italic> sp. nov.</p></caption><table id="TID0E5FBG" rules="all"><tbody><tr><td rowspan="1" colspan="1"/><td rowspan="1" colspan="1">
                    <bold><italic><tp:taxon-name><tp:taxon-name-part taxon-name-part-type="genus" reg="Oligoneuriopsis">O.</tp:taxon-name-part> <tp:taxon-name-part taxon-name-part-type="species" reg="villosus">villosus</tp:taxon-name-part></tp:taxon-name></italic> sp. nov.</bold>
                  </td><td rowspan="1" colspan="1">
                    <bold><italic><tp:taxon-name><tp:taxon-name-part taxon-name-part-type="genus" reg="Oligoneuriella">O.</tp:taxon-name-part> <tp:taxon-name-part taxon-name-part-type="species" reg="tuberculata">tuberculata</tp:taxon-name-part></tp:taxon-name></italic> sp. nov.</bold>
                  </td></tr><tr><td rowspan="1" colspan="1">Body length (mm)</td><td rowspan="1" colspan="1">13–16</td><td rowspan="1" colspan="1">&gt;9–12 (fully mature larvae not available)</td></tr><tr><td rowspan="1" colspan="1">Colour pattern</td><td rowspan="1" colspan="1">greyish dark brown with distinctive light (yellowish) ornamentation</td><td rowspan="1" colspan="1">yellowish-white, light brown to light dirty olivaceous, without marked ornamentation</td></tr><tr><td rowspan="1" colspan="1">Compound eyes of male exceeding / not exceeding head margin laterally</td><td rowspan="1" colspan="1">slightly exceeding</td><td rowspan="1" colspan="1">unknown (fully mature male larvae not available)</td></tr><tr><td rowspan="1" colspan="1">Basal setae on paraglossae</td><td rowspan="1" colspan="1">sparse, slightly elongated, not arranged in rows</td><td rowspan="1" colspan="1">sparse, slightly elongated, not arranged in rows</td></tr><tr><td rowspan="1" colspan="1">Setae distally on segment I of labial palps</td><td rowspan="1" colspan="1">approx. 15–25, short, hair-like</td><td rowspan="1" colspan="1">more than 30, short, hair-like</td></tr><tr><td rowspan="1" colspan="1">Hair-like setae proximally on posterior margin of middle- and hind femora</td><td rowspan="1" colspan="1">dense and long, forming fringe along all length of femur</td><td rowspan="1" colspan="1">dense and long, forming fringe, reaching 1/3–1/2 of femur length</td></tr><tr><td rowspan="1" colspan="1">Submedial row of spine-like setae dorsally on fore tibiae</td><td rowspan="1" colspan="1">irregular row of bristle-like setae in distal quarter</td><td rowspan="1" colspan="1">3–4 setae arranged in irregular row subapically</td></tr><tr><td rowspan="1" colspan="1">Presence of posterolateral projections on abdominal segments</td><td rowspan="1" colspan="1">II–IX</td><td rowspan="1" colspan="1">(II) III–IX</td></tr><tr><td rowspan="1" colspan="1">Shape of posterolateral projections of last abdominal segments</td><td rowspan="1" colspan="1">bent outwards, apices slightly inwards</td><td rowspan="1" colspan="1">nearly straight, slightly diverging from body axis</td></tr><tr><td rowspan="1" colspan="1">Posteromedial setae on sterna III-IV</td><td rowspan="1" colspan="1">some more than 20× longer than wide</td><td rowspan="1" colspan="1">up to 10–15× longer than wide</td></tr><tr><td rowspan="1" colspan="1">Size of first gill plate compared to remaining pairs</td><td rowspan="1" colspan="1">markedly smaller</td><td rowspan="1" colspan="1">significantly larger</td></tr><tr><td rowspan="1" colspan="1">Setae on inner distal margin of gill plates II–VII</td><td rowspan="1" colspan="1">long</td><td rowspan="1" colspan="1">slightly elongated</td></tr><tr><td rowspan="1" colspan="1">Setae on ventral surface of gill plates near inner distal margin</td><td rowspan="1" colspan="1">present</td><td rowspan="1" colspan="1">absent</td></tr><tr><td rowspan="1" colspan="1">Paracercus</td><td rowspan="1" colspan="1">fully developed</td><td rowspan="1" colspan="1">vestigial</td></tr></tbody></table></table-wrap><table-wrap id="T1" position="float" orientation="portrait"><label>Table 1.</label><caption><p>List of specimens used for the COI analysis.</p></caption><table id="TID0EIIAG" rules="all"><tbody><tr><td rowspan="1" colspan="1">
                  <bold>Species</bold>
                </td><td rowspan="1" colspan="1">
                  <bold>Location</bold>
                </td><td rowspan="1" colspan="1">
                  <bold>Voucher specimen collection code</bold>
                </td><td rowspan="1" colspan="1">
                  <bold>Bold Process ID</bold>
                </td><td rowspan="1" colspan="1">
                  <bold>GenBank accessionnumber</bold>
                </td><td rowspan="1" colspan="1">
                  <bold>Source</bold>
                </td></tr><tr><td rowspan="11" colspan="1">
                  <italic><tp:taxon-name><tp:taxon-name-part taxon-name-part-type="genus" reg="Oligoneuriella">O.</tp:taxon-name-part> <tp:taxon-name-part taxon-name-part-type="species" reg="rhenana">rhenana</tp:taxon-name-part></tp:taxon-name></italic>
                </td><td rowspan="1" colspan="1">Germany</td><td rowspan="1" colspan="1">–</td><td rowspan="1" colspan="1">
                  <ext-link xmlns:xlink="http://www.w3.org/1999/xlink" ext-link-type="uri" xlink:href="http://www.boldsystems.org/index.php/Public_RecordView?processid=GBEPT372-14" xlink:type="simple">GBEPT372-14</ext-link>
                </td><td rowspan="1" colspan="1">
                  <ext-link xmlns:xlink="http://www.w3.org/1999/xlink" ext-link-type="gen" xlink:href="KY261779" xlink:type="simple">KY261779</ext-link>
                </td><td rowspan="1" colspan="1">GenBank</td></tr><tr><td rowspan="1" colspan="1">Italy</td><td rowspan="1" colspan="1">–</td><td rowspan="1" colspan="1">
                  <ext-link xmlns:xlink="http://www.w3.org/1999/xlink" ext-link-type="uri" xlink:href="http://www.boldsystems.org/index.php/Public_RecordView?processid=GBA22942-15" xlink:type="simple">GBA22942-15</ext-link>
                </td><td rowspan="1" colspan="1">
                  <ext-link xmlns:xlink="http://www.w3.org/1999/xlink" ext-link-type="gen" xlink:href="LN734762" xlink:type="simple">LN734762</ext-link>
                </td><td rowspan="1" colspan="1">GenBank</td></tr><tr><td rowspan="1" colspan="1">Italy</td><td rowspan="1" colspan="1">–</td><td rowspan="1" colspan="1">
                  <ext-link xmlns:xlink="http://www.w3.org/1999/xlink" ext-link-type="uri" xlink:href="http://www.boldsystems.org/index.php/Public_RecordView?processid=GBA22943-15" xlink:type="simple">GBA22943-15</ext-link>
                </td><td rowspan="1" colspan="1">
                  <ext-link xmlns:xlink="http://www.w3.org/1999/xlink" ext-link-type="gen" xlink:href="LN734763" xlink:type="simple">LN734763</ext-link>
                </td><td rowspan="1" colspan="1">GenBank</td></tr><tr><td rowspan="1" colspan="1">France</td><td rowspan="1" colspan="1">–</td><td rowspan="1" colspan="1">
                  <ext-link xmlns:xlink="http://www.w3.org/1999/xlink" ext-link-type="uri" xlink:href="http://www.boldsystems.org/index.php/Public_RecordView?processid=GBMIN65367-17" xlink:type="simple">GBMIN65367-17</ext-link>
                </td><td rowspan="1" colspan="1">
                  <ext-link xmlns:xlink="http://www.w3.org/1999/xlink" ext-link-type="gen" xlink:href="MF458765" xlink:type="simple">MF458765</ext-link>
                </td><td rowspan="1" colspan="1">GenBank</td></tr><tr><td rowspan="1" colspan="1">Germany</td><td rowspan="1" colspan="1">–</td><td rowspan="1" colspan="1">
                  <ext-link xmlns:xlink="http://www.w3.org/1999/xlink" ext-link-type="uri" xlink:href="http://www.boldsystems.org/index.php/Public_RecordView?processid=GBEPT1975-14" xlink:type="simple">GBEPT1975-14</ext-link>
                </td><td rowspan="1" colspan="1">
                  <ext-link xmlns:xlink="http://www.w3.org/1999/xlink" ext-link-type="gen" xlink:href="KY261297" xlink:type="simple">KY261297</ext-link>
                </td><td rowspan="1" colspan="1">GenBank</td></tr><tr><td rowspan="1" colspan="1">France</td><td rowspan="1" colspan="1">–</td><td rowspan="1" colspan="1">
                  <ext-link xmlns:xlink="http://www.w3.org/1999/xlink" ext-link-type="uri" xlink:href="http://www.boldsystems.org/index.php/Public_RecordView?processid=GBMIN65371-17" xlink:type="simple">GBMIN65371-17</ext-link>
                </td><td rowspan="1" colspan="1">
                  <ext-link xmlns:xlink="http://www.w3.org/1999/xlink" ext-link-type="gen" xlink:href="MF458760" xlink:type="simple">MF458760</ext-link>
                </td><td rowspan="1" colspan="1">GenBank</td></tr><tr><td rowspan="1" colspan="1">Germany</td><td rowspan="1" colspan="1">–</td><td rowspan="1" colspan="1">
                  <ext-link xmlns:xlink="http://www.w3.org/1999/xlink" ext-link-type="uri" xlink:href="http://www.boldsystems.org/index.php/Public_RecordView?processid=GBEPT344-14" xlink:type="simple">GBEPT344-14</ext-link>
                </td><td rowspan="1" colspan="1">
                  <ext-link xmlns:xlink="http://www.w3.org/1999/xlink" ext-link-type="gen" xlink:href="KY262278" xlink:type="simple">KY262278</ext-link>
                </td><td rowspan="1" colspan="1">GenBank</td></tr><tr><td rowspan="1" colspan="1">France</td><td rowspan="1" colspan="1">–</td><td rowspan="1" colspan="1">
                  <ext-link xmlns:xlink="http://www.w3.org/1999/xlink" ext-link-type="uri" xlink:href="http://www.boldsystems.org/index.php/Public_RecordView?processid=GBMIN65370-17" xlink:type="simple">GBMIN65370-17</ext-link>
                </td><td rowspan="1" colspan="1">
                  <ext-link xmlns:xlink="http://www.w3.org/1999/xlink" ext-link-type="gen" xlink:href="MF458763" xlink:type="simple">MF458763</ext-link>
                </td><td rowspan="1" colspan="1">GenBank</td></tr><tr><td rowspan="1" colspan="1">Germany</td><td rowspan="1" colspan="1">–</td><td rowspan="1" colspan="1">
                  <ext-link xmlns:xlink="http://www.w3.org/1999/xlink" ext-link-type="uri" xlink:href="http://www.boldsystems.org/index.php/Public_RecordView?processid=GBEPT1221-14" xlink:type="simple">GBEPT1221-14</ext-link>
                </td><td rowspan="1" colspan="1">
                  <ext-link xmlns:xlink="http://www.w3.org/1999/xlink" ext-link-type="gen" xlink:href="KY261341" xlink:type="simple">KY261341</ext-link>
                </td><td rowspan="1" colspan="1">GenBank</td></tr><tr><td rowspan="1" colspan="1">Germany</td><td rowspan="1" colspan="1">–</td><td rowspan="1" colspan="1">
                  <ext-link xmlns:xlink="http://www.w3.org/1999/xlink" ext-link-type="uri" xlink:href="http://www.boldsystems.org/index.php/Public_RecordView?processid=FBAQU839-10" xlink:type="simple">FBAQU839-10</ext-link>
                </td><td rowspan="1" colspan="1">
                  <ext-link xmlns:xlink="http://www.w3.org/1999/xlink" ext-link-type="gen" xlink:href="KY262106" xlink:type="simple">KY262106</ext-link>
                </td><td rowspan="1" colspan="1">GenBank</td></tr><tr><td rowspan="1" colspan="1">Germany</td><td rowspan="1" colspan="1">–</td><td rowspan="1" colspan="1">
                  <ext-link xmlns:xlink="http://www.w3.org/1999/xlink" ext-link-type="uri" xlink:href="http://www.boldsystems.org/index.php/Public_RecordView?processid=FBAQU1261-12" xlink:type="simple">FBAQU1261-12</ext-link>
                </td><td rowspan="1" colspan="1">
                  <ext-link xmlns:xlink="http://www.w3.org/1999/xlink" ext-link-type="gen" xlink:href="KY262260" xlink:type="simple">KY262260</ext-link>
                </td><td rowspan="1" colspan="1">GenBank</td></tr><tr><td rowspan="2" colspan="1">
                  <italic><tp:taxon-name><tp:taxon-name-part taxon-name-part-type="genus" reg="Oligoneuriella">O.</tp:taxon-name-part> <tp:taxon-name-part taxon-name-part-type="species" reg="pallida">pallida</tp:taxon-name-part></tp:taxon-name></italic>
                </td><td rowspan="1" colspan="1">Hungary</td><td rowspan="1" colspan="1">–</td><td rowspan="1" colspan="1">–</td><td rowspan="1" colspan="1">–</td><td rowspan="1" colspan="1">
                  <xref ref-type="bibr" rid="B16">Massariol (2017)</xref>
                </td></tr><tr><td rowspan="1" colspan="1">Hungary</td><td rowspan="1" colspan="1">–</td><td rowspan="1" colspan="1">
                  <ext-link xmlns:xlink="http://www.w3.org/1999/xlink" ext-link-type="uri" xlink:href="http://www.boldsystems.org/index.php/Public_RecordView?processid=GBMIN65365-17" xlink:type="simple">GBMIN65365-17</ext-link>
                </td><td rowspan="1" colspan="1">
                  <ext-link xmlns:xlink="http://www.w3.org/1999/xlink" ext-link-type="gen" xlink:href="KU609047" xlink:type="simple">KU609047</ext-link>
                </td><td rowspan="1" colspan="1">GenBank</td></tr><tr><td rowspan="3" colspan="1">
                  <italic><tp:taxon-name><tp:taxon-name-part taxon-name-part-type="genus" reg="Oligoneuriella">O.</tp:taxon-name-part> <tp:taxon-name-part taxon-name-part-type="species" reg="tskhomelidzei">tskhomelidzei</tp:taxon-name-part></tp:taxon-name></italic>
                </td><td rowspan="1" colspan="1">Iran</td><td rowspan="1" colspan="1">SMNS_EPH_7724_V_1</td><td rowspan="1" colspan="1">
                  <ext-link xmlns:xlink="http://www.w3.org/1999/xlink" ext-link-type="uri" xlink:href="http://www.boldsystems.org/index.php/Public_RecordView?processid=EPHIR014-19" xlink:type="simple">EPHIR014-19</ext-link>
                </td><td rowspan="1" colspan="1">–</td><td rowspan="1" colspan="1">newly sequenced</td></tr><tr><td rowspan="1" colspan="1">Iran</td><td rowspan="1" colspan="1">SMNS_EPH_7596_V_4</td><td rowspan="1" colspan="1">
                  <ext-link xmlns:xlink="http://www.w3.org/1999/xlink" ext-link-type="uri" xlink:href="http://www.boldsystems.org/index.php/Public_RecordView?processid=EPHIR012-19" xlink:type="simple">EPHIR012-19</ext-link>
                </td><td rowspan="1" colspan="1">–</td><td rowspan="1" colspan="1">newly sequenced</td></tr><tr><td rowspan="1" colspan="1">Iran</td><td rowspan="1" colspan="1">SMNS_EPH_7596_V_6</td><td rowspan="1" colspan="1">
                  <ext-link xmlns:xlink="http://www.w3.org/1999/xlink" ext-link-type="uri" xlink:href="http://www.boldsystems.org/index.php/Public_RecordView?processid=EPHIR013-19" xlink:type="simple">EPHIR013-19</ext-link>
                </td><td rowspan="1" colspan="1">–</td><td rowspan="1" colspan="1">newly sequenced</td></tr><tr><td rowspan="3" colspan="1">
                  <italic><tp:taxon-name><tp:taxon-name-part taxon-name-part-type="genus" reg="Oligoneuriella">O.</tp:taxon-name-part> <tp:taxon-name-part taxon-name-part-type="species" reg="bicaudata">bicaudata</tp:taxon-name-part></tp:taxon-name></italic>
                </td><td rowspan="1" colspan="1">Iraq</td><td rowspan="1" colspan="1">–</td><td rowspan="1" colspan="1">
                  <ext-link xmlns:xlink="http://www.w3.org/1999/xlink" ext-link-type="uri" xlink:href="http://www.boldsystems.org/index.php/Public_RecordView?processid=BMIKU058-09" xlink:type="simple">BMIKU058-09</ext-link>
                </td><td rowspan="1" colspan="1">–</td><td rowspan="1" colspan="1">Bold Systems</td></tr><tr><td rowspan="1" colspan="1">Iraq</td><td rowspan="1" colspan="1">–</td><td rowspan="1" colspan="1">
                  <ext-link xmlns:xlink="http://www.w3.org/1999/xlink" ext-link-type="uri" xlink:href="http://www.boldsystems.org/index.php/Public_RecordView?processid=BMIKU056-09" xlink:type="simple">BMIKU056-09</ext-link>
                </td><td rowspan="1" colspan="1">–</td><td rowspan="1" colspan="1">Bold Systems</td></tr><tr><td rowspan="1" colspan="1">Iraq</td><td rowspan="1" colspan="1">–</td><td rowspan="1" colspan="1">
                  <ext-link xmlns:xlink="http://www.w3.org/1999/xlink" ext-link-type="uri" xlink:href="http://www.boldsystems.org/index.php/Public_RecordView?processid=BMIKU054-09" xlink:type="simple">BMIKU054-09</ext-link>
                </td><td rowspan="1" colspan="1">–</td><td rowspan="1" colspan="1">Bold Systems</td></tr><tr><td rowspan="5" colspan="1"><italic><tp:taxon-name><tp:taxon-name-part taxon-name-part-type="genus" reg="Oligoneuriella">O.</tp:taxon-name-part> <tp:taxon-name-part taxon-name-part-type="species" reg="tuberculata">tuberculata</tp:taxon-name-part></tp:taxon-name></italic> sp. nov.</td><td rowspan="1" colspan="1">Iran</td><td rowspan="1" colspan="1">SMNS_EPH_7574_V_1</td><td rowspan="1" colspan="1">
                  <ext-link xmlns:xlink="http://www.w3.org/1999/xlink" ext-link-type="uri" xlink:href="http://www.boldsystems.org/index.php/Public_RecordView?processid=EPHIR003-19" xlink:type="simple">EPHIR003-19</ext-link>
                </td><td rowspan="1" colspan="1">–</td><td rowspan="1" colspan="1">newly sequenced</td></tr><tr><td rowspan="1" colspan="1">Iran</td><td rowspan="1" colspan="1">SMNS_EPH_7574_V_2</td><td rowspan="1" colspan="1">
                  <ext-link xmlns:xlink="http://www.w3.org/1999/xlink" ext-link-type="uri" xlink:href="http://www.boldsystems.org/index.php/Public_RecordView?processid=EPHIR004-19" xlink:type="simple">EPHIR004-19</ext-link>
                </td><td rowspan="1" colspan="1">–</td><td rowspan="1" colspan="1">newly sequenced</td></tr><tr><td rowspan="1" colspan="1">Iran</td><td rowspan="1" colspan="1">SMNS_EPH_7574_V_4</td><td rowspan="1" colspan="1">
                  <ext-link xmlns:xlink="http://www.w3.org/1999/xlink" ext-link-type="uri" xlink:href="http://www.boldsystems.org/index.php/Public_RecordView?processid=EPHIR005-19" xlink:type="simple">EPHIR005-19</ext-link>
                </td><td rowspan="1" colspan="1">–</td><td rowspan="1" colspan="1">newly sequenced</td></tr><tr><td rowspan="1" colspan="1">Iran</td><td rowspan="1" colspan="1">SMNS_EPH_7574_V_5</td><td rowspan="1" colspan="1">
                  <ext-link xmlns:xlink="http://www.w3.org/1999/xlink" ext-link-type="uri" xlink:href="http://www.boldsystems.org/index.php/Public_RecordView?processid=EPHIR006-19" xlink:type="simple">EPHIR006-19</ext-link>
                </td><td rowspan="1" colspan="1">–</td><td rowspan="1" colspan="1">newly sequenced</td></tr><tr><td rowspan="1" colspan="1">Iran</td><td rowspan="1" colspan="1">SMNS_EPH_7574_V_6</td><td rowspan="1" colspan="1">
                  <ext-link xmlns:xlink="http://www.w3.org/1999/xlink" ext-link-type="uri" xlink:href="http://www.boldsystems.org/index.php/Public_RecordView?processid=EPHIR002-18" xlink:type="simple">EPHIR002-18</ext-link>
                </td><td rowspan="1" colspan="1">–</td><td rowspan="1" colspan="1">newly sequenced</td></tr><tr><td rowspan="4" colspan="1"><italic><tp:taxon-name><tp:taxon-name-part taxon-name-part-type="genus" reg="Oligoneuriella">Oligoneuriella</tp:taxon-name-part></tp:taxon-name></italic> sp. 1</td><td rowspan="1" colspan="1">Iraq</td><td rowspan="1" colspan="1">–</td><td rowspan="1" colspan="1">
                  <ext-link xmlns:xlink="http://www.w3.org/1999/xlink" ext-link-type="uri" xlink:href="http://www.boldsystems.org/index.php/Public_RecordView?processid=BMIKU059-09" xlink:type="simple">BMIKU059-09</ext-link>
                </td><td rowspan="1" colspan="1">–</td><td rowspan="1" colspan="1">Bold Systems</td></tr><tr><td rowspan="1" colspan="1">Iraq</td><td rowspan="1" colspan="1">–</td><td rowspan="1" colspan="1">
                  <ext-link xmlns:xlink="http://www.w3.org/1999/xlink" ext-link-type="uri" xlink:href="http://www.boldsystems.org/index.php/Public_RecordView?processid=BMIKU040-09" xlink:type="simple">BMIKU040-09</ext-link>
                </td><td rowspan="1" colspan="1">–</td><td rowspan="1" colspan="1">Bold Systems</td></tr><tr><td rowspan="1" colspan="1">Iraq</td><td rowspan="1" colspan="1">–</td><td rowspan="1" colspan="1">
                  <ext-link xmlns:xlink="http://www.w3.org/1999/xlink" ext-link-type="uri" xlink:href="http://www.boldsystems.org/index.php/Public_RecordView?processid=BMIKU037-09" xlink:type="simple">BMIKU037-09</ext-link>
                </td><td rowspan="1" colspan="1">–</td><td rowspan="1" colspan="1">Bold Systems</td></tr><tr><td rowspan="1" colspan="1">Iraq</td><td rowspan="1" colspan="1">–</td><td rowspan="1" colspan="1">
                  <ext-link xmlns:xlink="http://www.w3.org/1999/xlink" ext-link-type="uri" xlink:href="http://www.boldsystems.org/index.php/Public_RecordView?processid=BMIKU031-09" xlink:type="simple">BMIKU031-09</ext-link>
                </td><td rowspan="1" colspan="1">–</td><td rowspan="1" colspan="1">Bold Systems</td></tr><tr><td rowspan="2" colspan="1"><italic><tp:taxon-name><tp:taxon-name-part taxon-name-part-type="genus" reg="Oligoneuriella">Oligoneuriella</tp:taxon-name-part></tp:taxon-name></italic> sp. 2</td><td rowspan="1" colspan="1">China</td><td rowspan="1" colspan="1">–</td><td rowspan="1" colspan="1">
                  <ext-link xmlns:xlink="http://www.w3.org/1999/xlink" ext-link-type="uri" xlink:href="http://www.boldsystems.org/index.php/Public_RecordView?processid=XJDQD857-18" xlink:type="simple">XJDQD857-18</ext-link>
                </td><td rowspan="1" colspan="1">–</td><td rowspan="1" colspan="1">Bold Systems</td></tr><tr><td rowspan="1" colspan="1">China</td><td rowspan="1" colspan="1">–</td><td rowspan="1" colspan="1">
                  <ext-link xmlns:xlink="http://www.w3.org/1999/xlink" ext-link-type="uri" xlink:href="http://www.boldsystems.org/index.php/Public_RecordView?processid=XJDQD856-08" xlink:type="simple">XJDQD856-08</ext-link>
                </td><td rowspan="1" colspan="1">–</td><td rowspan="1" colspan="1">Bold Systems</td></tr><tr><td rowspan="1" colspan="1">
                  <italic><tp:taxon-name><tp:taxon-name-part taxon-name-part-type="genus" reg="Oligoneuriopsis">O.</tp:taxon-name-part> <tp:taxon-name-part taxon-name-part-type="species" reg="skhounate">skhounate</tp:taxon-name-part></tp:taxon-name></italic>
                </td><td rowspan="1" colspan="1">Spain</td><td rowspan="1" colspan="1">–</td><td rowspan="1" colspan="1">–</td><td rowspan="1" colspan="1">–</td><td rowspan="1" colspan="1">
                  <xref ref-type="bibr" rid="B16">Massariol (2017)</xref>
                </td></tr><tr><td rowspan="5" colspan="1"><italic><tp:taxon-name><tp:taxon-name-part taxon-name-part-type="genus" reg="Oligoneuriopsis">O.</tp:taxon-name-part> <tp:taxon-name-part taxon-name-part-type="species" reg="villosus">villosus</tp:taxon-name-part></tp:taxon-name></italic> sp. nov.</td><td rowspan="1" colspan="1">Iran</td><td rowspan="1" colspan="1">SMNS_EPH_7550_V_2</td><td rowspan="1" colspan="1">
                  <ext-link xmlns:xlink="http://www.w3.org/1999/xlink" ext-link-type="uri" xlink:href="http://www.boldsystems.org/index.php/Public_RecordView?processid=EPHIR008-19" xlink:type="simple">EPHIR008-19</ext-link>
                </td><td rowspan="1" colspan="1">–</td><td rowspan="1" colspan="1">newly sequenced</td></tr><tr><td rowspan="1" colspan="1">Iran</td><td rowspan="1" colspan="1">SMNS_EPH_7555_V_3</td><td rowspan="1" colspan="1">
                  <ext-link xmlns:xlink="http://www.w3.org/1999/xlink" ext-link-type="uri" xlink:href="http://www.boldsystems.org/index.php/Public_RecordView?processid=EPHIR011-19" xlink:type="simple">EPHIR011-19</ext-link>
                </td><td rowspan="1" colspan="1">–</td><td rowspan="1" colspan="1">newly sequenced</td></tr><tr><td rowspan="1" colspan="1">Iran</td><td rowspan="1" colspan="1">SMNS_EPH_7555_V_2</td><td rowspan="1" colspan="1">
                  <ext-link xmlns:xlink="http://www.w3.org/1999/xlink" ext-link-type="uri" xlink:href="http://www.boldsystems.org/index.php/Public_RecordView?processid=EPHIR010-19" xlink:type="simple">EPHIR010-19</ext-link>
                </td><td rowspan="1" colspan="1">–</td><td rowspan="1" colspan="1">newly sequenced</td></tr><tr><td rowspan="1" colspan="1">Iran</td><td rowspan="1" colspan="1">SMNS_EPH_7550_V_4</td><td rowspan="1" colspan="1">
                  <ext-link xmlns:xlink="http://www.w3.org/1999/xlink" ext-link-type="uri" xlink:href="http://www.boldsystems.org/index.php/Public_RecordView?processid=EPHIR009-19" xlink:type="simple">EPHIR009-19</ext-link>
                </td><td rowspan="1" colspan="1">–</td><td rowspan="1" colspan="1">newly sequenced</td></tr><tr><td rowspan="1" colspan="1">Iran</td><td rowspan="1" colspan="1">SMNS_EPH_7550_V_1</td><td rowspan="1" colspan="1">
                  <ext-link xmlns:xlink="http://www.w3.org/1999/xlink" ext-link-type="uri" xlink:href="http://www.boldsystems.org/index.php/Public_RecordView?processid=EPHIR007-19" xlink:type="simple">EPHIR007-19</ext-link>
                </td><td rowspan="1" colspan="1">–</td><td rowspan="1" colspan="1">newly sequenced</td></tr></tbody></table></table-wrap></tp:treatment-sec><ref-list><ref id="B16"><mixed-citation xmlns:xlink="http://www.w3.org/1999/xlink" xlink:type="simple"><person-group><name name-style="western"><surname>Massariol</surname><given-names>FC</given-names></name></person-group> (<year>2017</year>) Sistemática e Biogeografia de <tp:taxon-name><tp:taxon-name-part taxon-name-part-type="family">Oligoneuriidae</tp:taxon-name-part></tp:taxon-name> Ulmer, 1914 (<tp:taxon-name><tp:taxon-name-part taxon-name-part-type="class">Insecta</tp:taxon-name-part></tp:taxon-name>: <tp:taxon-name><tp:taxon-name-part taxon-name-part-type="order">Ephemeroptera</tp:taxon-name-part></tp:taxon-name>). PhD Thesis, Universidade Federal do Espírito Santo, Vitória.</mixed-citation></ref><ref id="B13"><mixed-citation xmlns:xlink="http://www.w3.org/1999/xlink" xlink:type="simple"><person-group><name name-style="western"><surname>Edmunds</surname><given-names>Jr GF</given-names></name></person-group> (<year>1961</year>) <article-title>A key to the genera of known nymphs of the <tp:taxon-name><tp:taxon-name-part taxon-name-part-type="family">Oligoneuriidae</tp:taxon-name-part></tp:taxon-name> (<tp:taxon-name><tp:taxon-name-part taxon-name-part-type="order">Ephemeroptera</tp:taxon-name-part></tp:taxon-name>).</article-title><source>Proceedings of the Entomological Society of Washington</source><volume>63</volume>(<issue>4</issue>): <fpage>255</fpage>–<lpage>256</lpage>.</mixed-citation></ref><ref id="B6"><mixed-citation xmlns:xlink="http://www.w3.org/1999/xlink" xlink:type="simple"><person-group><name name-style="western"><surname>Bauernfeind</surname><given-names>E</given-names></name><name name-style="western"><surname>Soldán</surname><given-names>T</given-names></name></person-group> (<year>2012</year>) <source>The Mayflies of Europe.</source><publisher-name>Apollo Books</publisher-name>, <publisher-loc>Ollerup</publisher-loc>, <size units="page">781 pp</size>.</mixed-citation></ref><ref id="B9"><mixed-citation xmlns:xlink="http://www.w3.org/1999/xlink" xlink:type="simple"><person-group><name name-style="western"><surname>Crass</surname><given-names>RS</given-names></name></person-group> (<year>1947</year>) <article-title>The May-flies (<tp:taxon-name><tp:taxon-name-part taxon-name-part-type="order">Ephemeroptera</tp:taxon-name-part></tp:taxon-name>) of Natal and the Eastern Cape.</article-title><source>Annals of the Natal Museum</source><volume>11</volume>(<issue>1</issue>): <fpage>37</fpage>–<lpage>110</lpage>.</mixed-citation></ref><ref id="B5"><mixed-citation xmlns:xlink="http://www.w3.org/1999/xlink" xlink:type="simple"><person-group><name name-style="western"><surname>Barnard</surname><given-names>KH</given-names></name></person-group> (<year>1940</year>) <article-title>Additional records, and descriptions of new species, of South African alder-flies (<tp:taxon-name><tp:taxon-name-part taxon-name-part-type="order">Megaloptera</tp:taxon-name-part></tp:taxon-name>), May-flies (<tp:taxon-name><tp:taxon-name-part taxon-name-part-type="order">Ephemeroptera</tp:taxon-name-part></tp:taxon-name>), caddis-flies (<tp:taxon-name><tp:taxon-name-part taxon-name-part-type="order">Trichoptera</tp:taxon-name-part></tp:taxon-name>), stone-flies (Perlaria), and dragon-flies (<tp:taxon-name><tp:taxon-name-part taxon-name-part-type="order">Odonata</tp:taxon-name-part></tp:taxon-name>).</article-title><source>Annals of the South African Museum</source><volume>32</volume>: <fpage>609</fpage>–<lpage>661</lpage>.</mixed-citation></ref><ref id="B12"><mixed-citation xmlns:xlink="http://www.w3.org/1999/xlink" xlink:type="simple"><person-group><name name-style="western"><surname>Demoulin</surname><given-names>G</given-names></name></person-group> (<year>1970</year>) <article-title><tp:taxon-name><tp:taxon-name-part taxon-name-part-type="order">Ephemeroptera</tp:taxon-name-part></tp:taxon-name> des faunes Éthiopienne et malgache.</article-title><source>South African Animal Life</source><volume>14</volume>: <fpage>24</fpage>–<lpage>170</lpage>.</mixed-citation></ref><ref id="B2"><mixed-citation xmlns:xlink="http://www.w3.org/1999/xlink" xlink:type="simple"><person-group><name name-style="western"><surname>Agnew</surname><given-names>JD</given-names></name></person-group> (<year>1980</year>) <article-title>Ultrastructural studies on <tp:taxon-name><tp:taxon-name-part taxon-name-part-type="family">Oligoneuriidae</tp:taxon-name-part></tp:taxon-name> taxonomic applications.</article-title> In: <person-group><name name-style="western"><surname>Flannigan</surname><given-names>JF</given-names></name><name name-style="western"><surname>Marshall</surname><given-names>KE</given-names></name></person-group> (<role>Eds</role>) <issue-title>Advances in Ephemeroptera Biology.</issue-title><source>Plenum Press, New York</source>, <fpage>353</fpage>–<lpage>366</lpage>. <ext-link xlink:type="simple" ext-link-type="doi" xlink:href="10.1007/978-1-4613-3066-0_29">https://doi.org/10.1007/978-1-4613-3066-0_29</ext-link></mixed-citation></ref><ref id="B20"><mixed-citation xmlns:xlink="http://www.w3.org/1999/xlink" xlink:type="simple"><person-group><name name-style="western"><surname>Sroka</surname><given-names>P</given-names></name><name name-style="western"><surname>Bojková</surname><given-names>J</given-names></name><name name-style="western"><surname>Soldán</surname><given-names>T</given-names></name><name name-style="western"><surname>Godunko</surname><given-names>RJ</given-names></name></person-group> (<year>2015</year>) <article-title>New species of the genus <italic><tp:taxon-name><tp:taxon-name-part taxon-name-part-type="genus">Oligoneuriella</tp:taxon-name-part></tp:taxon-name></italic> Ulmer, 1924 (<tp:taxon-name><tp:taxon-name-part taxon-name-part-type="order">Ephemeroptera</tp:taxon-name-part></tp:taxon-name>: <tp:taxon-name><tp:taxon-name-part taxon-name-part-type="family">Oligoneuriidae</tp:taxon-name-part></tp:taxon-name>) from Turkey.</article-title><source>Zootaxa</source><volume>4012</volume>: <fpage>329</fpage>–<lpage>350</lpage>. <ext-link xlink:type="simple" ext-link-type="doi" xlink:href="10.11646/zootaxa.4012.2.4">https://doi.org/10.11646/zootaxa.4012.2.4</ext-link></mixed-citation></ref><ref id="B1"><mixed-citation xmlns:xlink="http://www.w3.org/1999/xlink" xlink:type="simple"><person-group><name name-style="western"><surname>Agnew</surname><given-names>JD</given-names></name></person-group> (<year>1973</year>) <article-title>Two new species of <italic><tp:taxon-name><tp:taxon-name-part taxon-name-part-type="genus">Oligoneuriopsis</tp:taxon-name-part></tp:taxon-name></italic> Crass from the Republic of South Africa (<tp:taxon-name><tp:taxon-name-part taxon-name-part-type="family">Oligoneuriidae</tp:taxon-name-part></tp:taxon-name>: <tp:taxon-name><tp:taxon-name-part taxon-name-part-type="order">Ephemeroptera</tp:taxon-name-part></tp:taxon-name>).</article-title> In: <person-group><name name-style="western"><surname>Peters</surname><given-names>WL</given-names></name><name name-style="western"><surname>Peters</surname><given-names>JG</given-names></name></person-group> (<role>Eds</role>) <issue-title>Proceedings of the first international conference on Ephemeroptera, Florida, August 1970.</issue-title><source>Brill, Leiden</source>, <fpage>114</fpage>–<lpage>121</lpage>.</mixed-citation></ref><ref id="B10"><mixed-citation xmlns:xlink="http://www.w3.org/1999/xlink" xlink:type="simple"><person-group><name name-style="western"><surname>Dakki</surname><given-names>M</given-names></name><name name-style="western"><surname>Giudicelli</surname><given-names>J</given-names></name></person-group> (<year>1980</year>) <article-title>Éphéméroptères d’Afrique du Nord. 2 – Description d’<italic><tp:taxon-name><tp:taxon-name-part taxon-name-part-type="genus">Oligoneuriella</tp:taxon-name-part> <tp:taxon-name-part taxon-name-part-type="species">skoura</tp:taxon-name-part></tp:taxon-name></italic> n. sp. et d’<italic><tp:taxon-name><tp:taxon-name-part taxon-name-part-type="genus">Oligoneuriopsis</tp:taxon-name-part> <tp:taxon-name-part taxon-name-part-type="species">skhounate</tp:taxon-name-part></tp:taxon-name></italic> n. sp., avec notes sur leur ecologie (Ephem., <tp:taxon-name><tp:taxon-name-part taxon-name-part-type="family">Oligoneuriidae</tp:taxon-name-part></tp:taxon-name>).</article-title><source>Bulletin de l’Institut Scientifique (Rabat)</source><volume>4</volume>: <fpage>13</fpage>–<lpage>28</lpage>.</mixed-citation></ref><ref id="B3"><mixed-citation xmlns:xlink="http://www.w3.org/1999/xlink" xlink:type="simple"><person-group><name name-style="western"><surname>Al-Zubaidi</surname><given-names>F</given-names></name><name name-style="western"><surname>Al-Kayatt</surname><given-names>A</given-names></name></person-group> (<year>1986</year>) <article-title>A preliminary survey of mayflies from the north of Iraq.</article-title><source>Journal of Biological Sciences Research</source><volume>17</volume>(<issue>2</issue>): <fpage>147</fpage>–<lpage>151</lpage>.</mixed-citation></ref><ref id="B14"><mixed-citation xmlns:xlink="http://www.w3.org/1999/xlink" xlink:type="simple"><person-group><name name-style="western"><surname>Fujisawa</surname><given-names>T</given-names></name><name name-style="western"><surname>Barraclough</surname><given-names>TG</given-names></name></person-group> (<year>2013</year>) <article-title>Delimiting Species Using Single-Locus Data and the Generalized Mixed Yule Coalescent Approach: A Revised Method and Evaluation on Simulated Data Sets.</article-title><source>Systematic Biology</source><volume>62</volume>(<issue>5</issue>): <fpage>707</fpage>–<lpage>724</lpage>. <ext-link xlink:type="simple" ext-link-type="doi" xlink:href="10.1093/sysbio/syt033">https://doi.org/10.1093/sysbio/syt033</ext-link></mixed-citation></ref><ref id="B15"><mixed-citation xmlns:xlink="http://www.w3.org/1999/xlink" xlink:type="simple"><person-group><name name-style="western"><surname>Hrivniak</surname><given-names>Ľ</given-names></name><name name-style="western"><surname>Sroka</surname><given-names>P</given-names></name><name name-style="western"><surname>Türkmen</surname><given-names>G</given-names></name><name name-style="western"><surname>Godunko</surname><given-names>RJ</given-names></name><name name-style="western"><surname>Kazancı</surname><given-names>N</given-names></name></person-group> (<year>2019</year>) <article-title>A new <tp:taxon-name><tp:taxon-name-part taxon-name-part-type="genus">Epeorus</tp:taxon-name-part> (<tp:taxon-name-part taxon-name-part-type="subgenus">Caucasiron</tp:taxon-name-part>)</tp:taxon-name> (<tp:taxon-name><tp:taxon-name-part taxon-name-part-type="order">Ephemeroptera</tp:taxon-name-part></tp:taxon-name>: <tp:taxon-name><tp:taxon-name-part taxon-name-part-type="family">Heptageniidae</tp:taxon-name-part></tp:taxon-name>) species from Turkey based on molecular and morphological evidence.</article-title><source>Zootaxa</source><volume>4550</volume>(<issue>1</issue>): <fpage>58</fpage>–<lpage>70</lpage>. <ext-link xlink:type="simple" ext-link-type="doi" xlink:href="10.11646/zootaxa.4550.1.2">https://doi.org/10.11646/zootaxa.4550.1.2</ext-link></mixed-citation></ref></ref-list></tp:taxon-treatment>
